# Supplementary material for: Naturalistic speeding data: Drivers aged 75 years and older
Source: Data Brief. 2016 May 16;8:136–41. doi: 10.1016/j.dib.2016.05.016 (PMC4889889; doi:10.1016/j.dib.2016.05.016)
Supplement: Supplementary file 2 — Supplementary material [file mmc2.csv]

partid	partweekno	speedeventno_valid	averagespeed	speedzone	date	time	minsatforduration	gpsrecords
1004	1	1	70.60	60	20120713	15:28:41.000	7	30
1004	1	2	63.27	60	20120714	11:39:28.000	12	26
1004	1	3	63.28	60	20120714	11:43:00.000	3	29
1004	1	4	52.57	50	20120714	11:44:28.000	10	30
1004	1	5	63.81	60	20120714	11:49:35.000	11	26
1004	1	6	62.90	60	20120714	11:50:05.000	11	30
1004	1	7	63.00	60	20120714	11:51:07.000	10	30
1004	1	8	53.47	50	20120715	16:46:02.000	6	30
1004	1	9	55.53	50	20120715	16:57:30.000	11	30
1004	2	1	60.50	50	20120716	9:05:50.000	9	30
1004	2	2	56.37	50	20120716	9:06:20.000	9	30
1004	2	3	58.50	50	20120716	9:06:50.000	8	30
1004	2	4	52.80	50	20120718	10:41:57.000	9	30
1004	2	5	52.97	50	20120718	10:48:34.000	9	30
1004	2	6	73.70	70	20120718	11:21:17.000	11	30
1004	2	7	73.14	70	20120718	11:40:40.000	10	29
1004	2	8	63.03	60	20120718	15:41:07.000	9	30
1004	2	9	73.23	70	20120718	15:46:40.000	9	30
1004	2	10	73.13	70	20120718	15:48:26.000	10	30
1004	2	11	75.41	70	20120718	15:48:56.000	10	29
1004	2	12	63.27	60	20120718	15:56:06.000	9	30
1004	2	13	57.77	50	20120718	16:13:01.000	10	30
1004	2	14	52.57	50	20120718	16:24:25.000	9	30
1004	2	15	53.00	50	20120718	16:29:23.000	8	30
1004	2	16	54.53	50	20120718	16:30:47.000	9	30
1004	2	17	53.47	50	20120718	18:19:52.000	7	30
1004	2	18	53.68	50	20120718	18:29:57.000	9	25
1004	2	19	63.00	60	20120721	10:44:35.000	9	30
1004	2	20	62.87	60	20120721	10:46:09.000	9	30
1004	2	21	63.43	60	20120721	10:46:39.000	8	30
1004	2	22	57.10	50	20120721	10:50:58.000	10	30
1004	3	1	63.33	60	20120723	14:00:02.000	3	30
1004	3	2	63.30	60	20120723	14:23:15.000	9	30
1004	3	3	65.40	60	20120723	14:23:45.000	10	30
1004	3	4	65.10	60	20120723	15:13:20.000	9	29
1004	3	5	63.03	60	20120724	12:16:33.000	7	30
1004	3	6	62.90	60	20120726	9:22:39.000	8	30
1004	3	7	55.40	50	20120726	9:26:07.000	8	30
1004	3	8	55.97	50	20120726	13:50:10.000	6	30
1004	3	9	63.07	60	20120726	13:53:13.000	8	30
1004	3	10	62.93	60	20120726	13:54:23.000	9	30
1004	3	11	65.43	60	20120726	13:54:53.000	9	30
1004	3	12	64.85	60	20120726	13:56:11.000	8	26
1004	3	13	54.69	50	20120727	11:17:18.000	10	29
1004	3	14	63.13	60	20120727	11:22:25.000	10	30
1004	3	15	53.20	50	20120727	13:35:33.000	7	30
1004	3	16	64.03	60	20120727	13:39:46.000	7	29
1004	3	17	52.90	50	20120727	13:43:26.000	10	30
1004	3	18	62.87	60	20120727	13:45:34.000	10	30
1004	3	19	63.17	60	20120728	10:33:04.000	9	30
1004	3	20	63.17	60	20120728	10:56:44.000	10	30
1004	3	21	83.47	80	20120728	11:10:09.000	9	30
1004	3	22	63.73	60	20120728	11:19:37.000	5	30
1004	3	23	79.17	70	20120728	11:24:31.000	8	30
1004	3	24	73.83	70	20120728	11:25:01.000	11	30
1004	3	25	63.20	60	20120728	16:59:59.000	9	30
1004	3	26	62.93	60	20120728	17:03:35.000	7	30
1004	4	1	63.23	60	20120730	11:10:35.000	10	30
1004	4	2	83.67	80	20120730	11:24:19.000	9	30
1004	4	3	97.38	90	20120730	16:56:26.000	7	26
1004	4	4	93.80	90	20120730	16:57:08.000	7	30
1004	4	5	96.83	90	20120730	16:57:38.000	9	30
1004	4	6	94.13	90	20120730	16:58:08.000	7	30
1004	4	7	100.00	90	20120730	16:58:38.000	8	29
1004	4	8	63.63	60	20120730	17:27:48.000	10	30
1004	4	9	63.63	60	20120730	17:28:48.000	9	30
1004	4	10	65.54	60	20120730	17:29:18.000	10	26
1004	4	11	52.77	50	20120731	11:52:03.000	4	30
1004	4	12	63.13	60	20120801	13:53:48.000	8	30
1004	4	13	69.52	60	20120801	14:52:28.000	9	29
1004	4	14	52.70	50	20120802	11:11:46.000	10	30
1004	4	15	63.50	60	20120802	12:25:47.000	10	30
1004	4	16	63.10	60	20120804	11:00:59.000	10	30
1004	4	17	52.57	50	20120804	11:04:59.000	9	30
1004	4	18	62.97	60	20120804	11:16:19.000	10	30
1004	4	19	63.97	60	20120804	11:21:54.000	9	30
1004	4	20	52.90	50	20120804	17:50:22.000	7	30
1004	4	21	62.83	60	20120804	17:54:31.000	8	30
1004	5	1	63.00	60	20120808	9:55:16.000	11	30
1004	5	2	52.67	50	20120808	13:39:09.000	7	30
1004	5	3	54.47	50	20120808	14:23:28.000	11	30
1004	6	1	52.83	50	20120815	8:30:58.000	9	29
1004	6	2	53.17	50	20120815	8:45:11.000	10	30
1004	6	3	63.71	60	20120815	14:58:45.000	6	28
1004	6	4	53.13	50	20120816	7:24:42.000	5	30
1004	6	5	52.57	50	20120816	7:48:23.000	9	30
1004	6	6	53.03	50	20120816	12:47:38.000	4	30
1004	6	7	52.87	50	20120816	13:03:42.000	7	30
1004	6	8	62.83	60	20120817	9:46:59.000	10	30
1004	6	9	83.77	80	20120817	9:58:48.000	10	30
1004	6	10	104.07	100	20120817	10:13:17.000	8	30
1004	6	11	77.97	70	20120817	10:23:43.000	7	30
1004	6	12	63.33	60	20120817	10:25:37.000	10	27
1004	6	13	63.80	60	20120817	10:26:29.000	9	30
1004	6	14	73.23	70	20120817	10:27:20.000	9	30
1004	6	15	73.50	70	20120817	10:28:00.000	8	30
1004	6	16	62.93	60	20120817	10:31:23.000	9	30
1004	6	17	63.73	60	20120817	14:13:57.000	10	30
1004	6	18	63.07	60	20120817	14:14:27.000	9	30
1004	6	19	93.80	90	20120817	14:25:37.000	7	30
1004	6	20	100.17	90	20120817	14:26:07.000	7	30
1004	6	21	94.43	90	20120817	14:27:27.000	9	30
1004	6	22	94.32	90	20120817	14:27:57.000	6	28
1004	6	23	63.20	60	20120817	14:59:02.000	8	30
1004	6	24	63.63	60	20120817	15:04:21.000	10	30
1004	6	25	64.33	60	20120818	9:05:10.000	9	30
1004	6	26	63.03	60	20120818	11:19:29.000	10	30
1004	6	27	69.37	60	20120818	11:19:59.000	10	30
1004	6	28	71.23	60	20120818	11:20:29.000	10	30
1004	6	29	52.87	50	20120818	11:24:47.000	10	30
1004	6	30	63.27	60	20120818	11:30:17.000	10	30
1004	6	31	69.83	60	20120818	11:30:47.000	10	30
1004	6	32	62.97	60	20120818	11:32:09.000	10	30
1004	6	33	63.07	60	20120818	11:35:04.000	9	30
1004	6	34	53.52	50	20120818	17:13:58.000	10	27
1004	6	35	52.53	50	20120818	17:45:38.000	11	30
1004	6	36	63.23	60	20120818	22:53:29.000	8	30
1004	7	1	62.87	60	20120822	12:05:16.000	10	30
1004	7	2	67.03	60	20120822	14:55:59.000	8	30
1004	7	3	63.10	60	20120823	10:33:23.000	8	30
1004	7	4	56.33	50	20120823	10:36:35.000	9	30
1004	7	5	62.97	60	20120823	10:39:44.000	9	30
1004	7	6	63.44	60	20120823	10:42:20.000	8	27
1004	7	7	63.55	60	20120823	10:45:46.000	8	29
1004	7	8	53.07	50	20120823	13:32:41.000	10	27
1004	7	9	63.57	60	20120823	13:36:35.000	9	30
1004	7	10	52.67	50	20120823	21:34:58.000	9	30
1004	7	11	63.10	60	20120823	21:37:33.000	9	30
1004	7	12	63.53	60	20120826	10:59:54.000	10	30
1004	7	13	66.57	60	20120826	11:00:24.000	9	30
1004	7	14	64.07	60	20120826	11:15:28.000	9	30
1004	7	15	63.03	60	20120826	11:17:48.000	10	30
1004	7	16	63.47	60	20120826	11:21:58.000	9	30
1004	7	17	52.85	50	20120826	17:20:58.000	11	27
1004	7	18	63.17	60	20120826	17:35:36.000	11	30
1004	7	19	63.50	60	20120826	17:36:06.000	11	30
1004	7	20	63.53	60	20120826	17:44:15.000	11	30
1004	8	1	53.03	50	20120827	9:45:34.000	8	30
1004	8	2	63.40	60	20120827	9:53:08.000	9	30
1004	8	3	63.73	60	20120827	9:53:38.000	9	30
1004	8	4	62.83	60	20120827	13:39:50.000	9	30
1004	8	5	53.80	50	20120827	13:42:40.000	8	30
1004	8	6	52.67	50	20120827	15:14:23.000	8	30
1004	8	7	63.63	60	20120828	10:04:47.000	6	30
1004	8	8	65.41	60	20120828	11:25:18.000	10	29
1004	8	9	67.97	60	20120828	11:25:48.000	9	30
1004	8	10	64.57	60	20120828	11:26:18.000	10	30
1004	8	11	67.03	60	20120828	11:26:48.000	9	30
1004	8	12	56.70	50	20120828	11:36:24.000	9	30
1004	8	13	55.40	50	20120828	11:37:50.000	9	30
1004	8	14	53.97	50	20120828	15:23:58.000	8	30
1004	8	15	52.53	50	20120828	15:24:54.000	7	30
1004	8	16	52.97	50	20120828	15:33:31.000	9	30
1004	8	17	52.63	50	20120828	15:34:01.000	10	30
1004	8	18	63.80	60	20120828	16:04:53.000	8	25
1004	8	19	52.77	50	20120829	13:20:40.000	9	30
1004	8	20	63.93	60	20120829	15:24:06.000	7	30
1004	8	21	53.33	50	20120829	15:27:47.000	9	30
1004	8	22	63.00	60	20120830	12:58:53.000	9	30
1004	8	23	52.83	50	20120830	13:03:03.000	9	30
1004	8	24	63.23	60	20120830	13:05:26.000	8	30
1004	8	25	65.87	60	20120830	13:05:56.000	8	30
1004	8	26	62.87	60	20120830	13:07:02.000	9	30
1004	8	27	64.23	60	20120830	13:07:32.000	9	30
1004	8	28	63.63	60	20120830	14:27:27.000	9	30
1004	8	29	52.83	50	20120830	14:32:24.000	8	30
1004	8	30	63.00	60	20120830	14:36:02.000	9	30
1004	8	31	64.80	60	20120901	9:20:06.000	8	30
1004	8	32	67.47	60	20120901	9:20:36.000	8	30
1004	8	33	52.73	50	20120901	10:39:29.000	7	30
1004	8	34	63.03	60	20120901	10:46:48.000	9	30
1004	8	35	65.43	60	20120901	10:47:18.000	10	30
1004	8	36	63.27	60	20120901	18:08:35.000	7	30
1004	8	37	63.69	60	20120901	18:09:05.000	7	29
1004	9	1	52.93	50	20120903	9:51:04.000	7	30
1004	9	2	53.03	50	20120903	9:57:23.000	9	30
1004	9	3	53.23	50	20120903	9:58:27.000	8	30
1004	9	4	53.47	50	20120903	10:00:09.000	8	30
1004	9	5	57.20	50	20120903	12:02:27.000	5	30
1004	9	6	63.87	60	20120903	13:13:26.000	9	30
1004	9	7	63.27	60	20120903	13:15:12.000	8	30
1004	9	8	54.07	50	20120903	13:21:03.000	9	30
1004	9	9	62.87	60	20120905	9:37:18.000	9	30
1004	9	10	62.90	60	20120905	9:39:52.000	8	30
1004	9	11	63.30	60	20120905	9:40:56.000	9	30
1004	9	12	64.57	60	20120905	9:41:26.000	9	30
1004	9	13	62.93	60	20120905	11:40:19.000	7	30
1004	9	14	66.67	60	20120905	11:40:49.000	7	30
1004	9	15	62.93	60	20120905	11:41:29.000	7	30
1004	9	16	63.33	60	20120905	11:43:27.000	7	30
1004	9	17	65.23	60	20120905	11:43:57.000	7	30
1004	9	18	55.20	50	20120905	11:46:30.000	6	30
1004	9	19	55.60	50	20120906	15:05:51.000	8	25
1004	9	20	53.88	50	20120906	15:06:43.000	9	26
1004	9	21	52.64	50	20120906	15:12:15.000	9	28
1004	9	22	53.47	50	20120907	9:48:52.000	9	30
1004	9	23	53.17	50	20120907	9:49:48.000	9	30
1004	9	24	52.67	50	20120907	9:57:44.000	9	30
1004	9	25	63.23	60	20120907	11:40:46.000	7	30
1004	9	26	63.27	60	20120907	12:28:51.000	10	30
1004	9	27	73.17	70	20120907	16:26:48.000	9	30
1004	9	28	54.43	50	20120907	16:37:54.000	11	30
1004	9	29	53.58	50	20120907	16:58:23.000	10	26
1004	9	30	53.30	50	20120907	16:59:23.000	9	30
1004	9	31	53.23	50	20120908	11:05:55.000	7	30
1004	9	32	53.67	50	20120908	11:12:05.000	8	30
1004	9	33	53.23	50	20120908	11:13:06.000	7	30
1004	9	34	53.67	50	20120908	11:14:50.000	8	30
1004	9	35	56.90	50	20120908	11:15:20.000	9	29
1004	9	36	52.70	50	20120908	11:18:22.000	8	30
1004	9	37	63.03	60	20120908	11:25:47.000	7	30
1004	10	1	63.43	60	20120912	9:48:52.000	9	30
1004	10	2	65.73	60	20120912	9:49:22.000	10	30
1004	10	3	63.15	60	20120912	9:49:52.000	9	27
1004	10	4	64.27	60	20120914	11:11:34.000	6	30
1004	10	5	63.79	60	20120914	11:12:04.000	7	29
1004	10	6	63.23	60	20120914	14:53:23.000	9	30
1004	10	7	63.87	60	20120914	14:53:53.000	9	30
1004	10	8	52.73	50	20120914	15:11:23.000	8	30
1004	10	9	54.10	50	20120915	9:20:33.000	9	30
1004	10	10	54.03	50	20120915	9:21:03.000	10	30
1004	10	11	52.63	50	20120915	9:21:39.000	9	30
1004	10	12	53.17	50	20120915	9:23:17.000	10	30
1004	10	13	55.81	50	20120915	9:23:47.000	9	27
1004	10	14	53.56	50	20120915	9:26:33.000	10	27
1004	10	15	62.87	60	20120915	9:29:03.000	9	30
1004	10	16	52.83	50	20120915	12:43:18.000	9	30
1004	10	17	63.13	60	20120916	16:03:43.000	11	30
1004	10	18	67.63	60	20120916	16:26:37.000	8	30
1004	10	19	62.90	60	20120916	16:29:07.000	11	30
1004	10	20	54.83	50	20120916	21:48:00.000	8	30
1004	10	21	53.44	50	20120916	21:48:32.000	8	27
1004	10	22	61.32	50	20120916	22:08:33.000	8	25
1004	10	23	53.57	50	20120916	22:09:03.000	9	30
1004	11	1	63.54	60	20120917	13:49:31.000	9	26
1004	11	2	63.07	60	20120918	10:45:38.000	8	30
1004	11	3	52.60	50	20120919	10:03:41.000	4	30
1004	11	4	62.83	60	20120919	10:07:28.000	10	30
1004	11	5	52.77	50	20120919	10:23:12.000	9	30
1004	11	6	52.63	50	20120919	17:27:55.000	8	27
1004	11	7	53.70	50	20120919	17:38:36.000	10	30
1004	11	8	64.17	60	20120919	17:41:44.000	10	30
1004	11	9	63.20	60	20120920	8:25:26.000	8	30
1004	11	10	73.97	70	20120920	9:43:15.000	8	30
1004	11	11	74.57	70	20120920	9:43:45.000	8	30
1004	11	12	63.17	60	20120920	9:53:34.000	10	30
1004	11	13	73.80	70	20120920	9:54:13.000	10	30
1004	11	14	73.30	70	20120920	9:54:51.000	10	30
1004	11	15	74.83	70	20120920	9:55:21.000	10	30
1004	11	16	53.80	50	20120920	10:44:06.000	7	30
1004	11	17	52.57	50	20120920	11:54:53.000	9	30
1004	12	1	52.60	50	20120927	7:40:10.000	7	30
1004	12	2	63.30	60	20120927	7:44:48.000	9	30
1004	12	3	63.83	60	20120927	7:46:54.000	9	30
1004	12	4	63.53	60	20120927	9:39:23.000	10	30
1004	12	5	62.93	60	20120927	9:40:13.000	9	30
1004	12	6	66.17	60	20120927	9:40:43.000	9	30
1004	12	7	64.13	60	20120927	9:45:33.000	10	30
1004	12	8	56.87	50	20120928	15:37:12.000	10	30
1004	12	9	53.10	50	20120930	13:32:19.000	5	30
1004	12	10	52.63	50	20120930	13:36:19.000	9	30
1004	12	11	55.17	50	20120930	13:36:49.000	8	30
1004	12	12	53.70	50	20120930	13:39:29.000	8	30
1004	12	13	53.60	50	20120930	13:39:59.000	9	30
1004	12	14	52.90	50	20120930	13:42:10.000	8	30
1004	12	15	52.87	50	20120930	13:45:41.000	9	30
1004	12	16	55.83	50	20120930	21:03:37.000	9	30
1004	13	1	52.80	50	20121001	10:58:00.000	7	30
1004	13	2	61.20	50	20121004	20:54:27.000	8	30
1004	13	3	52.80	50	20121004	20:54:57.000	8	30
1004	13	4	59.53	50	20121004	20:58:22.000	6	30
1004	13	5	53.37	50	20121004	20:58:52.000	6	30
1004	13	6	54.90	50	20121004	21:02:00.000	9	30
1004	13	7	57.53	50	20121004	21:02:30.000	8	30
1004	13	8	52.87	50	20121004	21:03:22.000	9	30
1004	13	9	63.03	60	20121007	9:45:50.000	10	30
1004	13	10	67.70	60	20121007	9:46:20.000	10	30
1004	13	11	63.07	60	20121007	9:48:24.000	10	30
1004	13	12	63.17	60	20121007	9:49:02.000	9	30
1004	13	13	57.80	50	20121007	9:51:11.000	9	30
1004	13	14	63.27	60	20121007	9:54:16.000	9	30
1004	13	15	66.27	60	20121007	9:54:46.000	8	30
1004	13	16	52.80	50	20121007	15:25:17.000	10	25
1004	13	17	64.67	60	20121007	15:33:17.000	10	30
1004	13	18	52.53	50	20121007	15:35:37.000	10	30
1004	13	19	68.12	60	20121007	15:38:13.000	10	25
1004	13	20	62.93	60	20121007	15:40:19.000	11	30
1004	13	21	52.90	50	20121007	15:42:40.000	10	29
1004	14	1	63.17	60	20121008	8:48:37.000	6	30
1004	14	2	63.21	60	20121008	9:33:19.000	9	28
1004	14	3	57.83	50	20121008	9:37:46.000	10	29
1004	14	4	62.83	60	20121008	14:37:52.000	8	30
1004	14	5	65.57	60	20121008	14:38:22.000	8	30
1004	14	6	53.26	50	20121009	14:19:16.000	4	27
1004	14	7	63.17	60	20121009	14:45:32.000	10	30
1004	14	8	84.40	80	20121010	16:09:57.000	9	30
1004	14	9	52.60	50	20121010	16:26:37.000	7	30
1004	14	10	53.57	50	20121010	16:27:07.000	8	30
1004	14	11	52.67	50	20121010	21:24:24.000	8	30
1004	14	12	55.33	50	20121010	21:24:54.000	7	30
1004	14	13	58.83	50	20121010	21:25:24.000	7	30
1004	14	14	59.93	50	20121010	21:25:54.000	8	29
1004	14	15	53.23	50	20121011	11:22:45.000	7	30
1004	14	16	64.00	60	20121011	13:55:14.000	10	30
1004	14	17	63.29	60	20121011	14:38:04.000	11	28
1004	14	18	73.30	70	20121011	14:42:43.000	11	30
1004	14	19	53.10	50	20121012	11:20:16.000	4	30
1004	14	20	63.20	60	20121012	11:23:30.000	9	30
1004	14	21	53.13	50	20121012	11:30:05.000	10	30
1004	14	22	62.83	60	20121012	11:34:21.000	9	30
1004	14	23	63.20	60	20121012	11:36:48.000	8	30
1004	14	24	52.70	50	20121012	14:34:40.000	8	30
1004	14	25	62.87	60	20121013	12:09:35.000	7	30
1004	14	26	63.46	60	20121013	12:37:57.000	6	28
1004	14	27	53.13	50	20121013	12:42:06.000	9	30
1004	14	28	52.80	50	20121013	13:01:17.000	8	30
1004	14	29	63.19	60	20121013	13:06:17.000	8	27
1004	14	30	52.93	50	20121013	13:10:04.000	9	30
1004	14	31	53.43	50	20121014	9:40:22.000	4	30
1004	14	32	53.38	50	20121014	10:24:04.000	7	29
1004	15	1	54.10	50	20121016	10:07:42.000	8	30
1004	15	2	63.00	60	20121016	10:42:07.000	9	30
1004	15	3	63.57	60	20121016	10:44:30.000	10	30
1004	15	4	63.10	60	20121016	10:47:02.000	9	30
1004	15	5	63.17	60	20121016	10:47:40.000	10	30
1004	15	6	73.27	70	20121016	11:26:44.000	10	30
1004	15	7	73.23	70	20121016	11:37:27.000	10	30
1004	15	8	63.00	60	20121016	11:50:08.000	9	30
1004	15	9	63.32	60	20121017	11:26:50.000	9	28
1004	15	10	66.40	60	20121017	11:27:20.000	9	30
1004	15	11	67.60	60	20121017	11:27:50.000	9	30
1004	15	12	64.62	60	20121019	15:58:30.000	11	26
1004	15	13	62.87	60	20121020	8:17:25.000	9	30
1004	15	14	63.17	60	20121020	9:03:58.000	9	30
1004	15	15	63.27	60	20121020	9:07:33.000	10	30
1004	15	16	63.03	60	20121020	9:35:56.000	8	30
1004	15	17	66.57	60	20121020	10:00:39.000	7	30
1004	15	18	63.17	60	20121020	10:02:39.000	9	30
1004	15	19	64.50	60	20121020	10:05:13.000	8	30
1004	15	20	63.83	60	20121020	10:49:31.000	9	30
1004	15	21	63.13	60	20121020	10:51:19.000	9	30
1004	15	22	66.80	60	20121020	10:51:49.000	9	30
1004	15	23	63.60	60	20121020	10:53:19.000	10	30
1004	15	24	65.40	60	20121020	10:53:49.000	9	30
1004	15	25	64.41	60	20121020	12:09:52.000	8	27
1004	15	26	64.83	60	20121020	12:10:22.000	8	29
1004	15	27	67.07	60	20121020	12:10:52.000	9	30
1004	15	28	65.73	60	20121020	12:11:22.000	9	30
1004	15	29	64.10	60	20121020	12:15:44.000	9	30
1004	15	30	54.24	50	20121020	17:23:46.000	11	29
1004	15	31	62.87	60	20121020	17:27:52.000	10	30
1004	15	32	62.97	60	20121020	17:29:58.000	11	30
1004	15	33	62.87	60	20121020	17:52:51.000	9	30
1004	15	34	62.90	60	20121020	18:05:46.000	10	30
1004	15	35	63.20	60	20121020	23:13:26.000	6	30
1004	15	36	52.56	50	20121020	23:15:43.000	6	27
1004	15	37	63.03	60	20121020	23:17:58.000	7	30
1004	15	38	63.50	60	20121020	23:19:42.000	6	30
1004	15	39	53.67	50	20121020	23:23:06.000	7	30
1004	15	40	52.67	50	20121021	11:58:37.000	9	30
1004	15	41	53.67	50	20121021	12:05:40.000	9	30
1004	15	42	52.80	50	20121021	12:06:18.000	9	30
1004	16	1	52.53	50	20121022	11:32:53.000	9	30
1004	16	2	62.87	60	20121025	11:32:31.000	9	30
1004	16	3	53.69	50	20121025	11:39:15.000	9	29
1004	16	4	52.63	50	20121025	11:40:09.000	9	30
1004	16	5	54.23	50	20121025	11:41:01.000	8	26
1004	16	6	62.86	60	20121025	11:46:19.000	7	28
1004	16	7	64.54	60	20121025	14:59:23.000	10	26
1004	16	8	53.70	50	20121025	15:04:39.000	10	30
1004	16	9	53.00	50	20121025	15:17:51.000	8	30
1004	16	10	63.43	60	20121026	10:29:20.000	8	30
1004	16	11	63.20	60	20121026	11:09:19.000	7	30
1004	16	12	63.17	60	20121026	11:10:15.000	8	30
1004	16	13	63.50	60	20121026	12:10:27.000	8	30
1004	16	14	63.87	60	20121026	12:11:19.000	9	30
1004	16	15	68.03	60	20121026	12:11:49.000	8	30
1004	16	16	52.90	50	20121026	12:14:03.000	7	29
1004	16	17	63.20	60	20121027	7:33:43.000	9	30
1004	16	18	63.27	60	20121027	7:34:21.000	10	30
1004	16	19	52.57	50	20121027	7:39:15.000	11	30
1004	16	20	52.90	50	20121027	14:20:34.000	11	30
1004	16	21	63.50	60	20121027	15:14:18.000	9	30
1004	16	22	63.93	60	20121027	15:14:48.000	9	30
1004	16	23	83.83	80	20121027	15:35:56.000	9	30
1004	16	24	52.68	50	20121027	15:44:46.000	10	28
1004	16	25	73.70	70	20121028	15:33:05.000	7	30
1004	16	26	61.40	50	20121028	15:47:03.000	8	30
1004	16	27	63.27	60	20121028	15:56:58.000	11	30
1004	17	1	63.67	60	20121029	13:59:11.000	10	30
1004	17	2	65.67	60	20121029	13:59:41.000	10	30
1004	17	3	64.00	60	20121104	9:24:14.000	9	30
1004	17	4	65.03	60	20121104	9:24:44.000	10	30
1004	18	1	63.50	60	20121105	12:02:29.000	9	28
1004	18	2	53.57	50	20121106	11:45:05.000	6	30
1004	18	3	62.90	60	20121106	11:47:11.000	7	30
1004	18	4	66.20	60	20121106	11:47:41.000	8	30
1004	18	5	53.93	50	20121106	11:51:49.000	8	30
1004	18	6	63.32	60	20121106	11:54:46.000	8	28
1004	18	7	62.88	60	20121106	11:55:16.000	8	25
1004	18	8	63.30	60	20121106	11:57:26.000	9	30
1004	18	9	52.80	50	20121106	17:13:31.000	8	30
1004	18	10	63.10	60	20121106	17:58:10.000	7	30
1004	18	11	63.10	60	20121106	17:59:34.000	7	30
1004	18	12	53.53	50	20121106	18:03:24.000	8	30
1004	18	13	63.70	60	20121110	9:37:00.000	5	30
1004	19	1	63.80	60	20121116	12:04:58.000	9	30
1004	19	2	62.93	60	20121116	12:05:54.000	11	30
1004	19	3	66.23	60	20121116	12:06:24.000	9	30
1004	19	4	52.90	50	20121116	14:00:49.000	10	30
1004	19	5	63.13	60	20121116	14:06:27.000	11	30
1004	19	6	53.73	50	20121116	14:08:58.000	10	30
1004	20	1	63.67	60	20121119	18:08:47.000	9	30
1004	20	2	55.33	50	20121119	18:15:25.000	10	30
1004	20	3	62.97	60	20121119	18:19:22.000	9	30
1004	20	4	63.11	60	20121119	18:24:26.000	7	27
1004	20	5	63.50	60	20121120	9:23:24.000	8	30
1004	20	6	53.57	50	20121121	16:53:51.000	8	30
1004	20	7	64.96	60	20121121	16:57:40.000	8	27
1004	20	8	63.33	60	20121121	16:58:50.000	8	30
1004	20	9	53.30	50	20121125	12:01:17.000	11	30
1004	20	10	53.28	50	20121125	12:02:23.000	11	29
1004	20	11	53.63	50	20121125	12:02:53.000	10	30
1004	20	12	52.73	50	20121125	12:04:02.000	9	30
1004	20	13	56.54	50	20121125	12:04:32.000	10	26
1004	20	14	53.27	50	20121125	12:11:48.000	12	30
1004	20	15	55.23	50	20121125	12:12:42.000	12	30
1004	20	16	63.80	60	20121125	19:40:07.000	8	30
1004	20	17	63.27	60	20121125	19:40:37.000	9	30
1004	20	18	63.24	60	20121125	19:41:59.000	7	25
1004	21	1	62.93	60	20121126	11:31:22.000	8	30
1004	21	2	63.40	60	20121126	12:03:56.000	11	30
1004	21	3	65.67	60	20121126	12:04:26.000	10	30
1004	21	4	54.57	50	20121126	12:10:39.000	10	28
1004	21	5	63.50	60	20121126	12:12:13.000	11	30
1004	21	6	64.83	60	20121127	14:08:08.000	8	30
1004	21	7	66.63	60	20121127	15:19:03.000	9	30
1004	21	8	53.03	50	20121129	10:20:06.000	4	29
1004	21	9	63.07	60	20121129	10:23:06.000	9	29
1004	21	10	63.23	60	20121129	10:24:33.000	8	30
1004	21	11	63.23	60	20121129	10:33:27.000	9	30
1004	21	12	64.20	60	20121129	10:33:57.000	9	30
1004	21	13	63.33	60	20121129	10:38:51.000	9	30
1004	21	14	62.90	60	20121129	11:00:10.000	7	30
1004	21	15	63.03	60	20121129	11:01:41.000	8	30
1004	21	16	62.87	60	20121129	11:14:28.000	9	30
1004	21	17	63.30	60	20121129	11:19:29.000	8	30
1004	21	18	73.13	70	20121129	11:20:15.000	10	30
1004	21	19	63.00	60	20121129	11:24:00.000	9	29
1004	21	20	63.47	60	20121129	11:28:00.000	9	30
1004	21	21	63.60	60	20121129	11:28:30.000	8	30
1004	22	1	52.83	50	20121203	11:03:02.000	7	30
1004	22	2	53.17	50	20121203	11:03:32.000	8	30
1004	22	3	59.50	50	20121203	11:24:22.000	10	30
1004	22	4	52.87	50	20121205	11:55:24.000	9	30
1004	22	5	64.57	60	20121206	13:35:13.000	8	30
1004	22	6	62.93	60	20121206	13:39:11.000	9	29
1004	22	7	70.57	60	20121206	14:42:52.000	10	30
1004	22	8	63.27	60	20121206	14:44:40.000	11	30
1004	22	9	52.66	50	20121207	10:51:29.000	4	29
1004	22	10	63.87	60	20121207	11:04:45.000	9	30
1004	22	11	63.00	60	20121207	12:47:52.000	8	30
1004	22	12	52.70	50	20121207	12:55:08.000	10	30
1004	23	1	63.52	60	20121210	12:18:09.000	10	25
1004	23	2	68.13	60	20121210	12:18:39.000	9	30
1004	23	3	67.63	60	20121210	12:19:09.000	11	27
1004	23	4	53.27	50	20121210	12:38:58.000	10	30
1004	23	5	63.27	60	20121211	14:21:43.000	10	30
1004	23	6	68.37	60	20121211	14:22:13.000	9	30
1004	23	7	68.67	60	20121211	14:22:43.000	10	30
1004	23	8	53.47	50	20121211	15:40:17.000	7	30
1004	23	9	53.90	50	20121212	10:12:39.000	7	30
1004	23	10	57.10	50	20121212	10:22:08.000	8	30
1004	23	11	52.53	50	20121212	19:10:36.000	7	30
1004	23	12	62.93	60	20121212	19:13:12.000	7	30
1004	23	13	63.90	60	20121212	19:14:52.000	7	30
1004	23	14	65.28	60	20121212	19:15:22.000	7	25
1004	23	15	57.27	50	20121212	19:19:39.000	8	30
1004	23	16	53.67	50	20121214	11:40:17.000	6	30
1004	23	17	55.03	50	20121214	14:19:53.000	10	30
1004	24	1	68.33	60	20121217	15:18:33.000	7	30
1004	24	2	63.00	60	20121217	15:48:21.000	9	26
1004	24	3	63.88	60	20121217	16:01:37.000	9	26
1004	24	4	66.80	60	20121218	7:20:27.000	9	30
1004	24	5	63.13	60	20121218	7:23:31.000	8	30
1004	24	6	69.10	60	20121218	7:24:01.000	8	30
1004	24	7	63.93	60	20121218	7:35:31.000	9	30
1004	24	8	63.20	60	20121218	7:37:13.000	8	30
1004	24	9	52.63	50	20121218	7:39:11.000	8	30
1004	24	10	63.73	60	20121218	7:45:20.000	9	30
1004	24	11	63.23	60	20121218	12:51:09.000	9	30
1004	24	12	53.47	50	20121218	14:56:41.000	8	30
1004	24	13	53.59	50	20121218	14:57:11.000	8	29
1004	24	14	53.00	50	20121218	17:28:54.000	5	30
1004	24	15	53.13	50	20121218	17:29:24.000	6	30
1004	24	16	63.07	60	20121219	9:58:47.000	10	30
1004	24	17	68.20	60	20121219	9:59:17.000	10	30
1004	24	18	63.90	60	20121219	9:59:47.000	10	30
1004	24	19	62.93	60	20121219	10:05:27.000	11	30
1004	24	20	52.60	50	20121219	10:33:25.000	10	30
1004	24	21	73.63	70	20121219	11:41:08.000	11	30
1004	24	22	73.90	70	20121219	11:41:38.000	11	30
1004	24	23	73.50	70	20121219	13:35:40.000	10	30
1004	24	24	65.17	60	20121221	11:23:38.000	9	30
1004	24	25	63.03	60	20121221	11:24:20.000	9	30
1004	24	26	67.70	60	20121221	11:24:50.000	9	30
1004	24	27	63.30	60	20121221	11:36:49.000	9	30
1004	24	28	64.04	60	20121221	11:37:59.000	10	25
1004	24	29	63.33	60	20121221	11:38:45.000	9	30
1004	24	30	62.87	60	20121221	11:47:25.000	10	30
1004	24	31	65.03	60	20121221	11:50:13.000	9	30
1004	24	32	64.23	60	20121221	11:50:43.000	10	30
1004	24	33	63.23	60	20121221	11:52:36.000	10	30
1004	24	34	64.93	60	20121221	14:35:55.000	8	30
1004	24	35	53.13	50	20121221	15:09:25.000	8	30
1004	24	36	55.26	50	20121221	15:10:19.000	8	27
1004	24	37	53.17	50	20121221	15:10:57.000	8	30
1004	24	38	64.63	60	20121221	15:19:05.000	8	30
1004	24	39	52.80	50	20121221	15:22:56.000	9	30
1004	24	40	62.90	60	20121223	10:39:59.000	10	30
1004	24	41	67.04	60	20121223	10:50:49.000	9	25
1004	25	1	64.50	60	20121225	9:17:52.000	6	30
1004	25	2	64.03	60	20121225	10:10:29.000	9	30
1004	25	3	62.83	60	20121225	10:11:37.000	9	30
1004	25	4	64.50	60	20121225	10:12:41.000	11	30
1004	25	5	84.60	80	20121225	10:25:39.000	7	30
1004	25	6	83.46	80	20121225	10:30:02.000	10	26
1004	25	7	85.43	80	20121225	10:30:32.000	11	30
1004	25	8	83.57	80	20121225	10:31:02.000	4	28
1004	25	9	83.70	80	20121225	10:31:32.000	10	30
1004	25	10	53.00	50	20121225	10:38:54.000	10	30
1004	25	11	63.87	60	20121226	11:08:32.000	10	30
1004	25	12	73.73	70	20121226	11:23:51.000	10	30
1004	25	13	76.73	70	20121226	11:24:21.000	10	30
1004	25	14	67.93	60	20121226	11:29:31.000	7	30
1004	25	15	62.83	60	20121226	11:30:50.000	10	30
1004	25	16	62.83	60	20121226	11:32:16.000	10	30
1004	25	17	67.30	60	20121226	11:32:46.000	10	30
1004	25	18	64.57	60	20121226	11:33:16.000	9	30
1004	25	19	63.30	60	20121226	11:48:51.000	10	30
1004	25	20	52.83	50	20121226	11:52:12.000	11	30
1004	25	21	64.07	60	20121226	11:56:22.000	10	30
1004	25	22	53.57	50	20121228	9:02:17.000	7	30
1004	25	23	53.20	50	20121228	9:06:20.000	8	30
1004	25	24	53.33	50	20121228	9:06:50.000	8	30
1004	25	25	53.30	50	20121228	9:07:22.000	8	30
1004	25	26	58.13	50	20121228	9:07:52.000	8	30
1004	25	27	52.83	50	20121228	9:09:00.000	8	30
1004	25	28	52.87	50	20121228	9:11:57.000	7	30
1004	25	29	52.83	50	20121228	9:13:56.000	7	29
1004	25	30	54.10	50	20121228	9:16:49.000	10	30
1004	25	31	57.00	50	20121228	9:18:13.000	10	30
1004	25	32	84.13	80	20121228	9:47:42.000	9	30
1004	25	33	83.57	80	20121228	9:50:00.000	10	30
1004	25	34	86.10	80	20121228	9:50:30.000	9	30
1004	25	35	84.27	80	20121228	9:51:00.000	10	30
1004	25	36	74.03	70	20121228	10:01:48.000	8	30
1004	25	37	80.50	70	20121228	10:02:18.000	8	30
1004	25	38	53.24	50	20121228	10:04:57.000	11	29
1004	25	39	84.47	80	20121228	10:21:08.000	10	30
1004	25	40	83.67	80	20121228	10:21:59.000	11	30
1004	25	41	104.07	100	20121228	10:26:07.000	9	30
1004	25	42	86.07	80	20121228	10:28:08.000	9	30
1004	25	43	83.67	80	20121228	10:29:08.000	9	30
1004	25	44	88.93	80	20121228	10:29:38.000	9	27
1004	25	45	83.58	80	20121228	10:31:32.000	9	26
1004	25	46	104.70	100	20121228	13:49:18.000	9	30
1004	25	47	104.23	100	20121228	13:51:46.000	10	30
1004	25	48	107.50	100	20121228	13:52:16.000	11	30
1004	25	49	83.67	80	20121228	14:00:21.000	8	30
1004	25	50	83.77	80	20121228	14:00:57.000	7	30
1004	25	51	83.67	80	20121228	14:01:47.000	7	30
1004	25	52	104.03	100	20121228	14:04:26.000	8	30
1004	25	53	104.37	100	20121228	14:06:08.000	8	30
1004	25	54	104.17	100	20121228	14:07:14.000	8	30
1004	25	55	114.77	110	20121228	14:12:03.000	8	30
1004	25	56	114.33	110	20121228	14:13:27.000	7	30
1004	25	57	114.53	110	20121228	14:18:24.000	8	30
1004	25	58	58.43	50	20121228	14:24:30.000	8	30
1004	25	59	53.87	50	20121228	14:25:19.000	8	30
1004	25	60	73.90	70	20121228	14:26:37.000	7	30
1004	25	61	73.13	70	20121228	14:27:07.000	8	30
1004	25	62	73.80	70	20121228	14:29:17.000	7	30
1004	25	63	80.53	70	20121228	14:30:17.000	7	30
1004	25	64	73.57	70	20121228	14:31:13.000	8	30
1004	25	65	75.57	70	20121228	14:31:45.000	8	28
1004	25	66	74.30	70	20121228	14:32:15.000	8	30
1004	25	67	76.37	70	20121228	14:32:45.000	8	30
1004	25	68	78.57	70	20121228	14:33:15.000	7	30
1004	25	69	84.60	80	20121228	14:38:40.000	8	30
1004	25	70	87.60	80	20121228	14:39:10.000	8	30
1004	25	71	92.90	80	20121228	14:39:40.000	7	30
1004	25	72	88.23	80	20121228	14:40:10.000	7	30
1004	25	73	81.97	70	20121228	14:40:59.000	8	30
1004	25	74	73.23	70	20121228	14:58:52.000	10	30
1004	25	75	84.60	80	20121228	15:04:48.000	10	30
1004	25	76	73.97	70	20121228	15:07:12.000	10	30
1004	25	77	53.34	50	20121228	15:08:37.000	10	29
1004	25	78	54.37	50	20121228	15:09:35.000	10	30
1004	25	79	61.27	50	20121228	15:10:05.000	10	30
1004	25	80	56.07	50	20121228	15:11:54.000	10	30
1004	25	81	63.07	60	20121228	15:14:19.000	10	30
1004	25	82	64.30	60	20121228	15:18:25.000	7	30
1004	25	83	53.57	50	20121228	15:20:40.000	10	30
1004	25	84	55.33	50	20121228	15:21:54.000	10	27
1004	26	1	62.93	60	20130101	11:11:23.000	7	30
1004	26	2	63.64	60	20130101	11:24:32.000	11	25
1004	26	3	67.33	60	20130101	11:25:02.000	11	30
1004	26	4	62.93	60	20130101	11:25:40.000	10	30
1004	26	5	66.03	60	20130101	11:26:10.000	10	30
1004	26	6	63.04	60	20130101	11:26:40.000	10	27
1004	26	7	62.93	60	20130101	11:27:50.000	10	30
1004	26	8	55.24	50	20130101	19:32:07.000	7	29
1004	26	9	53.50	50	20130101	19:33:23.000	9	30
1004	26	10	63.69	60	20130101	19:38:15.000	8	26
1004	26	11	52.60	50	20130101	19:41:48.000	9	30
1004	26	12	63.27	60	20130102	12:04:54.000	9	30
1004	26	13	62.87	60	20130102	13:04:01.000	10	30
1004	26	14	62.93	60	20130102	13:07:26.000	10	29
1004	26	15	74.63	70	20130102	13:12:23.000	8	30
1004	26	16	73.17	70	20130102	13:15:26.000	9	30
1004	26	17	81.93	70	20130102	13:17:09.000	9	30
1004	26	18	64.17	60	20130102	13:34:29.000	10	30
1004	26	19	57.17	50	20130102	13:52:41.000	8	30
1004	27	1	53.13	50	20130107	11:01:16.000	9	30
1004	27	2	73.83	70	20130107	11:12:39.000	10	30
1004	27	3	84.04	80	20130107	11:16:05.000	8	27
1004	27	4	64.33	60	20130107	11:18:34.000	7	30
1004	27	5	62.90	60	20130107	11:21:16.000	10	30
1004	27	6	63.46	60	20130107	11:32:57.000	10	28
1004	27	7	53.37	50	20130107	11:34:58.000	10	30
1004	27	8	55.67	50	20130107	11:35:54.000	10	27
1004	27	9	52.93	50	20130107	11:36:32.000	9	30
1004	27	10	63.23	60	20130107	11:41:04.000	11	30
1004	27	11	63.33	60	20130107	11:43:48.000	8	30
1004	27	12	63.03	60	20130107	11:47:41.000	11	30
1004	27	13	62.90	60	20130107	11:48:17.000	11	30
1004	27	14	53.50	50	20130107	11:49:53.000	9	30
1004	27	15	64.33	60	20130107	13:21:52.000	8	27
1004	27	16	63.07	60	20130110	13:34:29.000	9	29
1004	27	17	64.87	60	20130110	13:38:19.000	9	30
1004	27	18	63.00	60	20130110	13:39:09.000	8	30
1004	27	19	69.93	60	20130110	13:39:39.000	8	30
1004	27	20	83.50	80	20130110	13:46:10.000	9	30
1004	27	21	73.23	70	20130110	14:12:48.000	9	30
1004	27	22	66.70	60	20130110	14:34:07.000	11	30
1004	27	23	63.40	60	20130110	14:35:09.000	10	30
1004	27	24	71.57	60	20130110	14:40:21.000	10	30
1004	27	25	63.03	60	20130112	9:37:45.000	8	29
1004	27	26	63.62	60	20130112	11:13:09.000	10	29
1004	28	1	53.70	50	20130116	18:22:31.000	4	30
1004	28	2	63.03	60	20130116	18:26:17.000	8	30
1004	28	3	66.53	60	20130116	18:26:47.000	9	30
1004	28	4	62.88	60	20130116	18:28:55.000	8	26
1004	28	5	63.96	60	20130116	18:35:17.000	8	27
1004	28	6	67.70	60	20130116	18:35:47.000	8	30
1004	28	7	64.53	60	20130116	18:38:21.000	8	30
1004	28	8	63.67	60	20130116	18:38:51.000	8	30
1004	28	9	64.43	60	20130116	18:40:35.000	8	30
1004	28	10	63.00	60	20130116	21:19:49.000	8	30
1004	28	11	63.60	60	20130116	21:21:21.000	9	30
1004	28	12	63.17	60	20130119	10:25:33.000	10	30
1004	28	13	72.30	60	20130119	10:59:59.000	10	30
1004	28	14	62.96	60	20130119	11:35:36.000	10	27
1004	28	15	56.07	50	20130119	11:36:17.000	10	29
1004	28	16	62.97	60	20130119	11:43:56.000	9	30
1004	28	17	65.47	60	20130119	11:44:26.000	9	30
1004	28	18	52.57	50	20130119	16:11:45.000	4	30
1004	28	19	62.87	60	20130119	16:18:06.000	7	30
1004	28	20	63.33	60	20130119	16:19:30.000	7	30
1004	28	21	63.07	60	20130119	16:20:00.000	6	30
1004	28	22	63.13	60	20130119	16:48:00.000	6	30
1004	28	23	64.57	60	20130119	16:48:30.000	7	30
1004	28	24	65.07	60	20130119	16:49:00.000	6	30
1004	28	25	66.03	60	20130119	16:49:30.000	7	30
1004	28	26	63.73	60	20130119	16:53:09.000	8	30
1004	28	27	64.00	60	20130119	16:53:39.000	8	30
1004	28	28	53.97	50	20130119	16:54:35.000	8	30
1004	28	29	53.28	50	20130119	17:03:47.000	8	25
1004	28	30	63.27	60	20130119	17:05:30.000	7	30
1004	29	1	53.40	50	20130121	14:36:05.000	8	30
1004	29	2	56.90	50	20130121	14:36:35.000	8	30
1004	29	3	53.60	50	20130121	14:39:13.000	8	30
1004	29	4	52.87	50	20130121	15:37:58.000	8	30
1004	29	5	59.97	50	20130121	15:38:28.000	8	30
1004	29	6	53.20	50	20130121	15:39:56.000	8	30
1004	29	7	53.37	50	20130121	15:40:58.000	7	30
1004	29	8	56.73	50	20130121	15:41:28.000	8	30
1004	29	9	52.80	50	20130122	9:46:33.000	11	30
1004	29	10	64.03	60	20130122	10:33:05.000	9	30
1004	29	11	73.31	70	20130122	11:02:59.000	11	26
1004	29	12	63.17	60	20130122	11:44:47.000	11	30
1004	29	13	53.53	50	20130122	11:45:28.000	10	30
1004	29	14	63.37	60	20130122	13:57:50.000	9	30
1004	29	15	65.10	60	20130122	13:58:20.000	8	30
1004	29	16	52.73	50	20130123	10:03:06.000	9	30
1004	29	17	54.10	50	20130123	10:27:00.000	8	30
1004	29	18	53.87	50	20130123	16:35:08.000	7	30
1004	29	19	62.90	60	20130123	16:43:29.000	8	30
1004	29	20	63.17	60	20130125	10:31:32.000	8	30
1004	29	21	69.93	60	20130125	10:32:02.000	8	30
1004	29	22	66.10	60	20130125	10:32:32.000	8	30
1004	29	23	52.77	50	20130125	10:43:06.000	11	30
1004	29	24	65.60	60	20130125	12:37:28.000	7	30
1004	29	25	74.30	70	20130125	12:38:07.000	7	30
1004	29	26	73.77	70	20130125	12:39:01.000	8	30
1004	29	27	63.62	60	20130125	14:55:35.000	9	29
1004	29	28	54.07	50	20130125	14:57:22.000	9	30
1004	29	29	63.33	60	20130125	15:11:08.000	8	30
1004	29	30	74.14	70	20130125	15:12:58.000	8	29
1004	29	31	65.03	60	20130125	15:22:41.000	9	30
1004	30	1	52.53	50	20130130	11:25:47.000	7	30
1004	30	2	63.23	60	20130130	11:27:58.000	9	30
1004	30	3	60.10	50	20130130	14:21:34.000	9	30
1004	30	4	63.13	60	20130130	16:45:47.000	6	30
1004	30	5	66.81	60	20130130	16:46:17.000	8	26
1004	30	6	83.79	80	20130130	17:05:27.000	8	28
1004	30	7	86.23	80	20130130	17:05:57.000	9	30
1004	30	8	83.80	80	20130130	17:07:16.000	8	30
1004	30	9	64.57	60	20130131	8:06:38.000	8	30
1004	30	10	63.00	60	20130131	8:15:17.000	10	30
1004	30	11	52.83	50	20130131	8:37:28.000	10	30
1004	30	12	63.37	60	20130131	8:41:45.000	9	30
1004	30	13	63.10	60	20130131	8:44:11.000	9	30
1004	30	14	63.03	60	20130201	8:51:25.000	10	30
1004	30	15	75.15	70	20130201	9:16:37.000	11	26
1004	30	16	76.17	70	20130201	9:42:16.000	9	30
1004	30	17	63.10	60	20130201	10:00:03.000	10	30
1004	30	18	65.60	60	20130201	10:01:44.000	11	30
1004	30	19	53.43	50	20130201	10:35:30.000	10	30
1004	30	20	54.21	50	20130203	10:13:15.000	8	28
1004	30	21	65.83	60	20130203	11:56:19.000	9	30
1004	30	22	63.73	60	20130203	11:57:49.000	9	30
1004	30	23	64.63	60	20130203	12:00:08.000	8	30
1004	30	24	65.23	60	20130203	12:01:30.000	8	30
1004	30	25	71.23	60	20130203	12:02:00.000	9	30
1004	30	26	62.87	60	20130203	12:02:38.000	9	30
1004	30	27	65.17	60	20130203	12:03:08.000	8	30
1004	30	28	63.10	60	20130203	12:05:25.000	8	30
1004	30	29	63.60	60	20130203	12:06:01.000	8	30
1004	30	30	63.70	60	20130203	12:22:21.000	9	30
1004	30	31	64.07	60	20130203	12:23:15.000	6	30
1004	30	32	62.97	60	20130203	12:24:13.000	9	30
1004	30	33	52.53	50	20130203	12:26:59.000	9	30
1004	31	1	63.08	60	20130204	9:37:31.000	10	26
1004	31	2	53.07	50	20130205	8:56:32.000	10	30
1004	31	3	54.50	50	20130205	12:59:03.000	5	28
1004	31	4	64.28	60	20130205	13:04:57.000	8	29
1004	31	5	67.37	60	20130205	13:05:27.000	8	30
1004	31	6	62.90	60	20130205	13:06:51.000	8	30
1004	31	7	63.53	60	20130205	13:07:21.000	8	30
1004	31	8	53.90	50	20130205	13:09:39.000	8	30
1004	31	9	63.46	60	20130205	13:13:42.000	9	26
1004	31	10	63.17	60	20130205	13:15:22.000	8	30
1004	31	11	53.43	50	20130205	13:17:49.000	8	30
1004	31	12	63.33	60	20130206	16:28:19.000	9	30
1004	31	13	62.87	60	20130206	16:35:22.000	9	30
1004	31	14	78.23	70	20130206	16:39:21.000	7	30
1004	31	15	54.14	50	20130206	16:49:03.000	9	29
1004	31	16	69.13	60	20130206	17:19:47.000	8	30
1004	31	17	68.63	60	20130206	17:20:17.000	8	30
1004	31	18	54.57	50	20130206	17:58:16.000	7	30
1004	31	19	63.90	60	20130206	17:59:50.000	7	30
1004	31	20	53.43	50	20130209	10:43:33.000	10	30
1004	31	21	62.87	60	20130209	10:44:39.000	10	30
1004	31	22	63.50	60	20130209	10:47:17.000	8	30
1004	31	23	63.80	60	20130209	10:48:31.000	8	30
1004	31	24	65.17	60	20130209	10:49:01.000	8	30
1004	31	25	53.83	50	20130209	10:56:41.000	10	30
1004	31	26	63.40	60	20130209	10:58:07.000	10	30
1004	32	1	53.03	50	20130212	9:37:35.000	11	30
1004	32	2	58.10	50	20130212	9:38:05.000	10	30
1004	32	3	53.33	50	20130212	9:38:57.000	10	30
1004	32	4	52.93	50	20130212	9:40:48.000	10	30
1004	32	5	63.00	60	20130212	11:15:29.000	9	30
1004	32	6	63.33	60	20130212	11:17:05.000	8	30
1004	32	7	54.13	50	20130212	11:26:35.000	9	30
1004	32	8	64.50	60	20130212	11:27:24.000	9	30
1004	32	9	64.80	60	20130212	11:27:54.000	9	30
1004	32	10	63.10	60	20130212	11:31:36.000	9	30
1004	32	11	65.40	60	20130212	11:32:06.000	9	30
1004	32	12	65.70	60	20130212	11:32:36.000	9	30
1004	32	13	63.27	60	20130212	11:34:44.000	9	30
1004	32	14	52.63	50	20130212	11:38:31.000	9	30
1004	32	15	52.67	50	20130212	12:33:25.000	9	30
1004	32	16	64.73	60	20130212	13:59:59.000	8	30
1004	32	17	74.20	70	20130212	14:00:38.000	9	30
1004	32	18	62.93	60	20130214	11:55:31.000	10	30
1004	32	19	65.00	60	20130214	11:56:01.000	10	30
1004	32	20	63.37	60	20130214	21:57:46.000	6	30
1004	32	21	57.29	50	20130214	22:04:32.000	10	28
1004	32	22	52.67	50	20130216	17:22:09.000	6	30
1004	32	23	63.00	60	20130216	17:29:49.000	7	27
1004	32	24	53.44	50	20130216	17:33:21.000	7	25
1004	32	25	63.00	60	20130216	17:37:04.000	6	30
1004	32	26	63.30	60	20130216	17:38:40.000	8	30
1004	32	27	52.60	50	20130216	17:42:22.000	7	30
1004	32	28	54.70	50	20130216	17:42:52.000	7	30
1004	32	29	63.43	60	20130217	10:45:40.000	8	30
1004	32	30	63.77	60	20130217	10:47:34.000	8	30
1004	32	31	66.07	60	20130217	10:48:04.000	8	27
1004	32	32	53.17	50	20130217	10:48:48.000	8	30
1004	32	33	53.43	50	20130217	10:49:58.000	8	30
1004	32	34	63.30	60	20130217	10:58:31.000	9	30
1004	32	35	63.93	60	20130217	11:01:41.000	9	30
1004	32	36	62.87	60	20130217	11:05:32.000	9	30
1004	32	37	63.60	60	20130217	11:06:02.000	8	30
1004	32	38	62.83	60	20130217	11:08:20.000	8	30
1004	32	39	62.83	60	20130217	11:08:58.000	8	30
1004	32	40	62.93	60	20130217	11:09:42.000	9	30
1004	32	41	63.28	60	20130217	11:22:44.000	8	25
1004	32	42	63.07	60	20130217	11:24:48.000	9	30
1004	32	43	62.87	60	20130217	11:26:00.000	9	30
1004	36	1	62.96	60	20130312	14:15:13.000	9	27
1004	36	2	65.53	60	20130312	14:15:43.000	8	30
1004	36	3	63.00	60	20130312	14:16:23.000	8	30
1004	36	4	56.30	50	20130312	14:19:21.000	8	30
1004	36	5	63.20	60	20130312	14:22:17.000	8	30
1004	36	6	63.93	60	20130312	14:22:47.000	8	30
1004	36	7	64.47	60	20130312	14:23:17.000	7	30
1004	36	8	64.27	60	20130312	14:23:47.000	7	30
1004	36	9	65.57	60	20130312	14:24:17.000	8	30
1004	36	10	64.23	60	20130312	14:42:04.000	5	30
1004	36	11	59.40	50	20130312	14:53:36.000	4	30
1004	36	12	52.83	50	20130312	20:33:10.000	9	30
1004	36	13	64.93	60	20130312	20:43:54.000	6	30
1004	36	14	63.33	60	20130312	20:47:10.000	9	30
1004	36	15	63.17	60	20130312	20:59:11.000	9	30
1004	36	16	52.63	50	20130312	21:04:48.000	7	30
1004	36	17	63.17	60	20130312	21:07:01.000	8	30
1004	36	18	63.23	60	20130312	21:09:07.000	9	30
1004	36	19	63.10	60	20130312	21:09:37.000	8	30
1004	36	20	63.20	60	20130313	10:51:05.000	7	30
1004	36	21	63.13	60	20130313	11:14:48.000	8	30
1004	36	22	62.97	60	20130313	11:16:06.000	9	30
1004	36	23	70.10	60	20130313	11:16:36.000	8	30
1004	36	24	73.47	70	20130313	11:25:26.000	7	30
1004	36	25	73.40	70	20130313	11:26:54.000	9	30
1004	36	26	73.30	70	20130313	11:27:24.000	6	30
1004	36	27	74.87	70	20130313	11:27:54.000	6	30
1004	36	28	63.60	60	20130313	11:33:55.000	10	30
1004	36	29	62.90	60	20130313	11:34:37.000	9	30
1004	36	30	63.00	60	20130313	15:32:31.000	7	30
1004	36	31	73.70	70	20130313	15:43:56.000	7	30
1004	36	32	73.13	70	20130313	15:46:24.000	8	30
1004	36	33	63.03	60	20130313	16:02:23.000	7	30
1004	36	34	54.43	50	20130313	16:19:04.000	5	30
1004	36	35	64.27	60	20130314	7:42:24.000	9	30
1004	36	36	63.60	60	20130314	7:42:54.000	8	30
1004	36	37	62.97	60	20130314	7:47:46.000	9	30
1004	36	38	54.57	50	20130314	7:49:04.000	10	30
1004	36	39	53.87	50	20130314	7:49:53.000	10	30
1004	36	40	65.10	60	20130314	10:44:14.000	7	30
1004	36	41	63.23	60	20130315	11:10:52.000	10	30
1004	36	42	74.33	70	20130315	11:11:28.000	9	30
1004	36	43	62.83	60	20130315	15:54:43.000	7	30
1004	36	44	63.23	60	20130315	22:10:25.000	5	30
1004	36	45	63.43	60	20130316	17:56:14.000	9	30
1004	36	46	52.60	50	20130317	14:28:42.000	5	30
1004	36	47	62.83	60	20130317	14:32:05.000	8	30
1004	36	48	63.10	60	20130317	14:36:20.000	7	30
1004	36	49	63.52	60	20130317	14:36:50.000	7	29
1004	36	50	63.08	60	20130317	14:37:24.000	7	26
1004	36	51	63.83	60	20130317	14:37:54.000	7	30
1004	36	52	63.23	60	20130317	15:01:51.000	7	30
1004	36	53	64.13	60	20130317	15:02:21.000	7	30
1004	36	54	63.83	60	20130317	15:02:51.000	6	30
1004	36	55	67.03	60	20130317	15:03:21.000	6	30
1004	36	56	63.30	60	20130317	15:05:26.000	7	27
1004	36	57	63.67	60	20130317	15:06:30.000	7	30
1004	37	1	64.43	60	20130319	10:46:16.000	9	30
1004	37	2	66.53	60	20130319	10:46:46.000	10	30
1004	37	3	64.31	60	20130319	10:47:36.000	9	29
1004	37	4	73.90	70	20130319	10:48:15.000	9	30
1004	37	5	54.42	50	20130320	11:06:16.000	7	26
1004	37	6	63.23	60	20130320	11:30:17.000	8	30
1004	37	7	63.63	60	20130320	11:34:23.000	9	30
1004	37	8	65.47	60	20130320	11:34:53.000	9	30
1004	37	9	65.20	60	20130320	11:35:23.000	7	30
1004	37	10	62.90	60	20130320	17:30:56.000	9	30
1004	37	11	52.97	50	20130320	17:35:55.000	8	30
1004	37	12	62.87	60	20130320	17:42:25.000	9	30
1004	37	13	63.03	60	20130320	17:45:25.000	8	30
1004	37	14	63.23	60	20130320	18:06:32.000	8	30
1004	37	15	63.53	60	20130320	22:52:53.000	10	30
1004	37	16	69.40	60	20130320	22:53:23.000	9	30
1004	37	17	63.43	60	20130320	23:14:46.000	8	30
1004	37	18	63.03	60	20130321	11:45:54.000	8	30
1004	37	19	52.93	50	20130321	11:46:33.000	7	30
1004	37	20	52.57	50	20130321	12:36:34.000	7	30
1004	37	21	54.40	50	20130321	12:37:04.000	7	30
1004	37	22	52.53	50	20130321	12:38:37.000	6	30
1004	37	23	53.57	50	20130321	12:39:35.000	6	30
1004	37	24	53.07	50	20130321	12:40:05.000	6	30
1004	37	25	63.50	60	20130322	10:26:29.000	7	28
1004	37	26	63.63	60	20130323	10:56:10.000	8	30
1004	37	27	83.90	80	20130323	11:06:26.000	10	30
1004	37	28	81.03	70	20130323	11:32:07.000	6	30
1004	37	29	62.83	60	20130323	11:37:20.000	8	30
1004	37	30	69.60	60	20130323	11:37:50.000	8	30
1004	37	31	70.13	60	20130323	11:39:20.000	8	30
1004	37	32	63.13	60	20130323	12:07:43.000	6	30
1004	37	33	66.97	60	20130323	12:08:13.000	7	29
1004	37	34	73.67	70	20130323	12:09:53.000	7	30
1004	37	35	73.27	70	20130323	12:12:12.000	7	30
1004	37	36	63.20	60	20130323	12:13:44.000	7	30
1004	37	37	63.93	60	20130323	12:14:14.000	7	30
1004	37	38	63.93	60	20130323	12:48:54.000	6	30
1004	37	39	63.73	60	20130323	12:49:24.000	7	30
1004	37	40	73.17	70	20130323	12:52:22.000	7	30
1004	37	41	62.93	60	20130323	16:21:26.000	7	30
1004	37	42	66.00	60	20130323	16:27:06.000	6	26
1004	37	43	64.87	60	20130323	16:27:36.000	7	30
1004	37	44	63.03	60	20130323	21:46:03.000	6	30
1004	37	45	65.33	60	20130324	9:40:58.000	8	30
1004	37	46	70.00	60	20130324	9:41:28.000	9	30
1004	37	47	72.23	60	20130324	9:41:58.000	9	30
1004	37	48	67.20	60	20130324	9:42:28.000	8	30
1004	37	49	66.75	60	20130324	9:42:58.000	9	28
1004	37	50	66.20	60	20130324	9:43:28.000	10	30
1004	37	51	75.24	70	20130324	9:45:34.000	10	29
1004	37	52	73.50	70	20130324	9:46:10.000	9	30
1004	37	53	94.37	90	20130324	9:56:49.000	8	30
1004	37	54	95.77	90	20130324	9:57:19.000	6	30
1004	37	55	64.73	60	20130324	10:23:21.000	9	30
1004	37	56	69.03	60	20130324	10:23:51.000	9	30
1004	37	57	70.83	60	20130324	10:24:21.000	8	30
1004	37	58	68.07	60	20130324	10:24:51.000	9	30
1004	37	59	63.37	60	20130324	10:28:27.000	9	30
1004	37	60	53.47	50	20130324	11:30:50.000	6	30
1004	37	61	63.10	60	20130324	11:33:29.000	8	30
1004	37	62	70.50	60	20130324	11:33:59.000	7	30
1004	37	63	67.37	60	20130324	11:34:29.000	8	30
1004	37	64	57.83	50	20130324	11:38:28.000	6	30
1004	37	65	63.10	60	20130324	11:53:09.000	7	30
1004	37	66	64.13	60	20130324	11:53:39.000	8	30
1004	37	67	83.83	80	20130324	12:01:04.000	4	30
1004	37	68	83.53	80	20130324	18:06:41.000	8	30
1004	37	69	54.80	50	20130324	18:27:14.000	8	30
1004	37	70	63.93	60	20130324	18:29:48.000	9	30
1004	37	71	63.00	60	20130324	18:31:46.000	9	30
1004	37	72	68.86	60	20130324	18:32:19.000	9	29
1004	37	73	67.57	60	20130324	18:32:49.000	8	30
1004	37	74	53.17	50	20130324	18:35:40.000	9	30
1004	38	1	63.73	60	20130325	9:12:31.000	7	30
1004	38	2	64.52	60	20130325	9:13:01.000	8	29
1004	38	3	62.93	60	20130325	9:36:50.000	9	30
1004	38	4	55.40	50	20130325	13:51:48.000	8	30
1004	38	5	52.77	50	20130326	10:26:33.000	6	30
1004	38	6	52.60	50	20130326	10:30:25.000	8	30
1004	38	7	55.90	50	20130326	17:28:50.000	7	30
1004	38	8	52.80	50	20130326	17:42:14.000	8	30
1004	38	9	67.57	60	20130326	17:45:22.000	9	30
1004	38	10	52.73	50	20130326	17:47:21.000	9	30
1004	38	11	53.50	50	20130326	20:21:08.000	5	30
1004	38	12	63.60	60	20130326	20:23:31.000	6	30
1004	38	13	65.60	60	20130327	11:17:31.000	7	30
1004	38	14	67.53	60	20130327	11:18:01.000	7	30
1004	38	15	66.67	60	20130327	11:18:31.000	7	30
1004	39	1	53.90	50	20130404	11:43:23.000	7	30
1004	39	2	63.93	60	20130405	15:35:26.000	7	30
1004	39	3	63.46	60	20130405	16:02:04.000	7	28
1004	39	4	63.03	60	20130405	16:02:34.000	7	30
1004	39	5	63.90	60	20130406	12:37:06.000	7	30
1004	39	6	65.10	60	20130406	12:37:36.000	6	30
1004	39	7	63.30	60	20130406	12:38:08.000	7	30
1004	39	8	63.10	60	20130406	12:44:35.000	7	30
1004	39	9	63.10	60	20130406	12:46:05.000	8	30
1004	39	10	64.73	60	20130406	12:47:09.000	8	30
1004	39	11	68.60	60	20130406	12:47:39.000	8	30
1004	39	12	52.80	50	20130406	12:57:12.000	7	30
1004	39	13	53.90	50	20130406	12:57:56.000	8	30
1004	39	14	52.97	50	20130406	13:09:53.000	8	30
1004	39	15	53.13	50	20130406	13:17:07.000	7	30
1004	39	16	62.97	60	20130407	9:17:07.000	8	30
1004	39	17	53.43	50	20130407	9:21:47.000	8	30
1004	40	1	62.90	60	20130409	9:17:50.000	9	30
1004	40	2	62.90	60	20130413	8:37:01.000	7	30
1004	40	3	64.50	60	20130413	8:55:40.000	9	30
1004	40	4	53.17	50	20130413	8:57:05.000	7	30
1004	40	5	52.97	50	20130413	9:04:33.000	7	30
1004	40	6	63.23	60	20130413	9:06:19.000	8	30
1004	40	7	53.23	50	20130413	10:58:04.000	7	30
1004	40	8	52.87	50	20130413	17:38:56.000	7	30
1004	40	9	62.87	60	20130413	17:43:38.000	9	30
1004	40	10	58.40	50	20130413	17:48:24.000	9	30
1004	40	11	63.20	60	20130414	8:36:55.000	6	30
1004	40	12	63.50	60	20130414	8:51:24.000	8	30
1004	40	13	66.07	60	20130414	8:51:54.000	9	30
1004	40	14	64.13	60	20130414	11:50:44.000	8	30
1004	40	15	53.60	50	20130414	16:11:28.000	8	30
1004	40	16	53.27	50	20130414	16:24:08.000	9	30
1004	40	17	58.03	50	20130414	16:24:38.000	9	30
1004	40	18	83.70	80	20130414	16:30:10.000	9	30
1004	40	19	64.20	60	20130414	16:39:28.000	8	30
1004	41	1	52.73	50	20130416	8:58:49.000	6	30
1004	41	2	64.63	60	20130416	9:21:37.000	5	30
1004	41	3	63.30	60	20130416	9:41:18.000	6	30
1004	41	4	53.10	50	20130416	9:44:26.000	6	30
1004	41	5	63.00	60	20130416	9:49:48.000	7	30
1004	41	6	63.17	60	20130416	9:51:01.000	7	30
1004	41	7	60.37	50	20130416	9:55:40.000	7	30
1004	41	8	52.57	50	20130416	10:20:16.000	7	30
1004	41	9	53.37	50	20130416	11:58:36.000	7	30
1004	41	10	63.53	60	20130416	12:00:23.000	8	30
1004	41	11	54.00	50	20130416	13:20:26.000	8	30
1004	41	12	63.17	60	20130416	13:23:09.000	8	30
1004	41	13	63.83	60	20130416	13:37:08.000	5	30
1004	41	14	63.30	60	20130416	13:37:48.000	5	30
1004	41	15	63.60	60	20130416	13:40:27.000	7	30
1004	41	16	52.69	50	20130416	13:52:00.000	3	26
1004	41	17	52.67	50	20130416	13:52:32.000	5	30
1004	41	18	53.20	50	20130420	9:57:53.000	7	30
1004	41	19	59.80	50	20130420	9:58:23.000	7	30
1004	41	20	53.40	50	20130420	11:43:41.000	7	30
1004	41	21	63.10	60	20130420	11:46:20.000	7	30
1004	41	22	63.23	60	20130420	16:56:57.000	8	30
1004	41	23	53.50	50	20130420	16:59:49.000	9	30
1004	41	24	63.43	60	20130420	17:02:05.000	9	30
1004	41	25	62.90	60	20130420	17:38:26.000	8	29
1004	41	26	62.83	60	20130421	10:33:51.000	7	30
1004	41	27	54.60	50	20130421	11:51:10.000	7	30
1004	41	28	55.77	50	20130421	12:18:11.000	7	30
1004	42	1	52.70	50	20130422	9:15:00.000	6	30
1004	42	2	52.88	50	20130422	9:23:12.000	7	25
1004	42	3	63.00	60	20130422	9:31:14.000	9	30
1004	42	4	66.00	60	20130422	9:31:44.000	8	30
1004	42	5	63.07	60	20130422	9:34:57.000	6	30
1004	42	6	63.17	60	20130422	9:35:27.000	6	30
1004	42	7	63.10	60	20130424	9:32:23.000	5	30
1004	42	8	64.88	60	20130426	10:23:01.000	8	26
1004	42	9	66.00	60	20130426	10:23:31.000	8	30
1004	42	10	55.10	50	20130426	10:56:52.000	8	29
1004	42	11	73.27	70	20130426	15:28:40.000	9	30
1004	42	12	53.23	50	20130427	10:12:36.000	7	30
1004	42	13	63.43	60	20130428	7:56:28.000	7	30
1004	42	14	63.23	60	20130428	7:58:33.000	9	30
1004	42	15	58.38	50	20130428	8:01:57.000	7	29
1004	42	16	63.27	60	20130428	11:55:15.000	7	30
1004	42	17	63.77	60	20130428	11:57:45.000	7	30
1004	42	18	62.97	60	20130428	12:01:28.000	7	30
1004	42	19	63.73	60	20130428	12:01:58.000	7	30
1004	42	20	62.97	60	20130428	12:23:08.000	7	30
1004	42	21	62.97	60	20130428	12:36:22.000	9	30
1004	42	22	62.90	60	20130428	12:38:08.000	8	30
1004	43	1	62.97	60	20130501	8:43:53.000	6	30
1004	43	2	63.47	60	20130501	8:45:19.000	6	30
1004	43	3	63.88	60	20130501	8:56:48.000	7	25
1004	43	4	55.30	50	20130504	11:49:14.000	6	30
1004	43	5	63.27	60	20130504	11:52:46.000	6	30
1004	43	6	63.20	60	20130504	11:53:16.000	6	30
1004	44	1	54.50	50	20130507	15:24:04.000	10	30
1004	44	2	53.87	50	20130511	8:21:06.000	7	30
1004	44	3	62.90	60	20130511	11:44:53.000	7	30
1004	44	4	81.07	70	20130511	12:03:44.000	7	30
1004	44	5	73.30	70	20130511	12:11:51.000	7	30
1004	44	6	60.97	50	20130511	21:44:08.000	7	30
1004	44	7	57.92	50	20130511	21:45:23.000	8	26
1004	44	8	56.97	50	20130511	21:47:18.000	7	30
1004	44	9	60.80	50	20130511	21:47:48.000	7	30
1004	44	10	61.57	50	20130511	21:48:18.000	7	30
1004	44	11	58.23	50	20130511	21:48:48.000	7	30
1004	44	12	59.07	50	20130511	22:06:04.000	6	30
1004	44	13	52.80	50	20130512	16:43:41.000	8	30
1004	44	14	53.37	50	20130512	16:52:46.000	8	30
1004	44	15	63.32	60	20130512	16:56:07.000	9	25
1004	44	16	67.07	60	20130512	16:56:37.000	9	30
1004	44	17	64.40	60	20130512	17:10:57.000	7	30
1004	44	18	62.93	60	20130512	17:14:05.000	6	30
1004	44	19	58.80	50	20130512	17:30:21.000	7	30
1004	44	20	55.70	50	20130512	21:01:44.000	7	30
1004	44	21	54.37	50	20130512	21:02:14.000	6	30
1004	44	22	63.20	60	20130512	21:30:08.000	8	30
1004	45	1	54.59	50	20130514	14:20:30.000	7	29
1004	45	2	64.20	60	20130515	10:38:08.000	6	30
1004	45	3	63.54	60	20130515	10:38:38.000	7	28
1004	45	4	63.20	60	20130515	11:16:12.000	8	30
1004	45	5	63.87	60	20130516	10:39:02.000	7	30
1004	45	6	63.53	60	20130516	10:44:55.000	6	30
1004	45	7	63.52	60	20130516	10:46:02.000	7	27
1004	45	8	64.57	60	20130516	10:46:32.000	6	30
1004	45	9	62.83	60	20130516	10:47:18.000	8	30
1004	45	10	53.07	50	20130516	12:12:22.000	6	30
1004	45	11	55.47	50	20130516	12:12:52.000	6	30
1004	45	12	53.40	50	20130516	12:14:06.000	7	30
1004	45	13	55.73	50	20130516	12:14:36.000	6	30
1004	45	14	54.77	50	20130516	12:15:10.000	8	30
1004	45	15	56.30	50	20130516	12:15:40.000	6	30
1004	45	16	67.10	60	20130516	13:54:09.000	8	30
1004	45	17	74.97	70	20130516	13:54:40.000	8	30
1004	45	18	53.30	50	20130518	10:32:55.000	8	30
1004	45	19	63.00	60	20130518	10:41:13.000	7	30
1004	45	20	62.83	60	20130518	10:41:53.000	8	30
1004	45	21	54.07	50	20130518	11:49:42.000	7	30
1004	45	22	54.10	50	20130518	11:50:43.000	7	30
1004	45	23	56.20	50	20130518	11:51:13.000	7	30
1004	45	24	52.93	50	20130518	11:52:19.000	8	30
1004	45	25	54.97	50	20130518	11:52:49.000	7	30
1004	45	26	63.17	60	20130518	12:01:01.000	7	30
1004	45	27	68.93	60	20130518	12:01:31.000	7	30
1004	45	28	63.80	60	20130518	12:06:51.000	7	30
1004	46	1	53.70	50	20130521	16:00:56.000	7	30
1004	46	2	62.93	60	20130521	16:10:03.000	9	30
1004	46	3	63.00	60	20130521	16:10:33.000	8	30
1004	46	4	66.83	60	20130521	16:11:03.000	8	30
1004	46	5	52.93	50	20130521	23:50:02.000	8	30
1004	46	6	53.47	50	20130522	10:13:34.000	6	30
1004	46	7	55.47	50	20130522	10:14:04.000	6	30
1004	46	8	53.37	50	20130522	11:03:00.000	7	30
1004	46	9	53.17	50	20130522	11:05:04.000	7	30
1004	46	10	52.60	50	20130522	11:06:02.000	6	30
1004	46	11	74.50	70	20130522	11:28:21.000	8	30
1004	46	12	62.87	60	20130522	11:37:57.000	7	30
1004	46	13	63.07	60	20130522	15:28:21.000	8	30
1004	46	14	73.37	70	20130522	15:37:13.000	8	30
1004	46	15	73.43	70	20130522	15:59:12.000	8	30
1004	46	16	52.60	50	20130522	16:28:00.000	9	30
1004	46	17	63.67	60	20130522	16:46:59.000	10	30
1004	46	18	62.93	60	20130522	16:49:25.000	11	30
1004	46	19	52.70	50	20130525	9:06:24.000	8	30
1004	46	20	53.23	50	20130525	11:53:33.000	7	30
1004	46	21	62.85	60	20130525	11:59:22.000	7	27
1004	46	22	63.00	60	20130525	12:01:26.000	7	30
1004	46	23	63.77	60	20130525	12:04:33.000	7	30
1004	46	24	63.27	60	20130525	17:08:09.000	9	30
1004	47	1	63.37	60	20130531	9:24:12.000	6	30
1004	47	2	65.81	60	20130531	9:24:42.000	6	27
1004	47	3	65.90	60	20130531	9:25:12.000	6	30
1004	47	4	86.23	80	20130531	9:41:06.000	3	30
1004	47	5	83.70	80	20130531	9:45:22.000	7	30
1004	47	6	55.90	50	20130531	9:57:45.000	4	30
1004	47	7	56.77	50	20130531	9:58:15.000	6	30
1004	47	8	55.37	50	20130601	17:24:01.000	3	30
1004	48	1	63.00	60	20130603	12:31:07.000	7	25
1004	48	2	64.33	60	20130603	12:31:37.000	8	27
1004	48	3	62.93	60	20130603	14:22:59.000	8	30
1004	48	4	63.00	60	20130603	14:23:43.000	8	30
1004	48	5	63.33	60	20130603	14:29:17.000	8	30
1004	48	6	63.13	60	20130604	10:18:58.000	6	30
1004	48	7	63.97	60	20130604	11:21:26.000	7	29
1004	48	8	52.90	50	20130605	11:33:33.000	6	30
1004	48	9	52.70	50	20130605	11:42:31.000	7	30
1004	48	10	62.96	60	20130605	11:45:38.000	8	25
1004	48	11	64.73	60	20130605	11:46:08.000	8	30
1004	48	12	62.90	60	20130605	14:20:10.000	7	30
1004	48	13	53.37	50	20130606	9:48:16.000	7	30
1004	48	14	74.50	70	20130606	11:46:11.000	9	30
1004	48	15	52.53	50	20130606	11:50:16.000	8	30
1004	48	16	104.03	100	20130606	13:44:11.000	10	30
1004	48	17	69.31	60	20130606	14:14:30.000	8	26
1004	48	18	52.97	50	20130608	17:36:50.000	4	30
1004	48	19	62.83	60	20130608	17:55:52.000	8	30
1004	48	20	63.43	60	20130609	15:39:22.000	10	28
1004	49	1	52.97	50	20130611	11:54:46.000	8	30
1004	49	2	52.67	50	20130611	12:16:03.000	7	30
1004	49	3	52.90	50	20130611	14:45:04.000	9	30
1004	49	4	63.43	60	20130611	14:51:31.000	8	30
1004	49	5	66.23	60	20130611	15:05:37.000	7	30
1004	49	6	63.93	60	20130611	15:09:35.000	6	30
1004	49	7	84.00	80	20130611	15:10:51.000	7	30
1004	49	8	84.30	80	20130611	15:11:21.000	8	30
1004	49	9	54.23	50	20130611	15:20:35.000	9	30
1004	49	10	53.83	50	20130611	15:21:05.000	8	30
1004	49	11	62.97	60	20130612	7:09:04.000	8	30
1004	49	12	65.07	60	20130612	7:09:34.000	8	30
1004	49	13	70.27	60	20130615	9:26:42.000	8	30
1004	49	14	62.85	60	20130615	10:56:01.000	9	27
1004	49	15	63.40	60	20130615	10:57:25.000	9	30
1004	49	16	54.13	50	20130615	11:00:19.000	8	30
1004	49	17	63.07	60	20130615	11:06:05.000	7	30
1004	49	18	63.73	60	20130615	11:07:45.000	8	30
1004	49	19	67.90	60	20130615	11:08:15.000	7	30
1004	49	20	63.77	60	20130615	11:10:23.000	6	30
1004	49	21	83.77	80	20130615	16:35:52.000	6	30
1004	50	1	54.27	50	20130617	15:01:55.000	8	30
1004	50	2	53.11	50	20130617	15:31:02.000	8	28
1004	50	3	64.10	60	20130619	11:16:03.000	7	30
1004	50	4	63.87	60	20130619	11:19:40.000	7	30
1004	50	5	63.67	60	20130619	11:20:10.000	7	30
1004	50	6	65.70	60	20130619	11:20:40.000	7	30
1004	50	7	83.87	80	20130619	11:29:14.000	7	30
1004	50	8	85.87	80	20130619	15:13:22.000	8	30
1004	50	9	62.97	60	20130619	15:27:46.000	9	30
1004	50	10	64.93	60	20130619	15:28:16.000	9	30
1004	50	11	63.07	60	20130620	17:10:23.000	7	30
1004	50	12	63.73	60	20130620	17:45:49.000	6	30
1004	50	13	64.50	60	20130620	17:46:19.000	6	30
1004	50	14	63.10	60	20130620	17:56:46.000	8	30
1004	50	15	63.77	60	20130620	17:57:38.000	6	30
1004	50	16	64.00	60	20130621	8:40:13.000	5	30
1004	50	17	63.37	60	20130621	8:58:20.000	8	30
1004	50	18	64.93	60	20130621	12:58:28.000	9	30
1004	50	19	53.81	50	20130622	10:27:44.000	6	27
1004	50	20	52.53	50	20130622	10:58:39.000	7	30
1004	50	21	54.53	50	20130623	13:34:05.000	8	30
1004	50	22	53.27	50	20130623	13:52:24.000	9	30
1004	51	1	62.90	60	20130626	11:50:19.000	9	30
1004	51	2	56.80	50	20130627	12:20:30.000	10	30
1004	51	3	53.57	50	20130627	13:06:16.000	8	30
1004	51	4	63.10	60	20130629	17:15:56.000	6	30
1004	51	5	53.17	50	20130629	17:20:23.000	8	30
1004	51	6	62.87	60	20130629	17:23:56.000	7	30
1004	51	7	62.93	60	20130630	9:31:54.000	7	30
1004	52	1	58.03	50	20130701	13:37:41.000	11	29
1004	52	2	63.53	60	20130702	10:14:24.000	8	30
1004	52	3	63.43	60	20130702	10:17:03.000	7	30
1004	52	4	68.33	60	20130702	10:17:33.000	8	30
1004	52	5	65.17	60	20130702	10:18:03.000	6	30
1004	52	6	63.20	60	20130702	10:18:33.000	8	30
1004	52	7	64.10	60	20130702	10:19:03.000	7	30
1004	52	8	63.37	60	20130702	10:21:03.000	8	30
1004	52	9	66.00	60	20130702	10:21:33.000	7	30
1004	52	10	63.70	60	20130702	12:07:47.000	11	30
1004	52	11	64.43	60	20130702	12:08:17.000	11	30
1004	52	12	62.90	60	20130702	12:08:47.000	9	30
1004	52	13	63.03	60	20130702	12:11:35.000	10	30
1004	52	14	63.47	60	20130702	12:12:25.000	9	30
1004	52	15	63.07	60	20130702	12:13:23.000	8	30
1004	52	16	64.37	60	20130702	12:14:29.000	9	30
1004	52	17	63.97	60	20130703	10:14:15.000	7	30
1004	52	18	63.60	60	20130703	10:14:45.000	7	30
1004	52	19	64.97	60	20130703	10:15:15.000	7	30
1004	52	20	86.03	80	20130703	10:30:19.000	6	30
1004	52	21	64.69	60	20130703	10:43:45.000	3	29
1004	52	22	64.54	60	20130703	10:44:15.000	6	28
1004	52	23	83.97	80	20130703	11:16:11.000	9	30
1004	52	24	55.63	50	20130703	11:25:25.000	9	30
1004	52	25	53.19	50	20130703	11:26:35.000	10	27
1004	52	26	62.93	60	20130703	11:37:41.000	10	30
1004	52	27	64.07	60	20130703	11:38:11.000	9	30
1004	52	28	64.63	60	20130703	11:40:18.000	11	30
1004	52	29	70.63	60	20130703	11:40:48.000	11	30
1004	52	30	64.57	60	20130703	12:38:46.000	10	30
1004	52	31	66.63	60	20130703	12:39:16.000	10	30
1004	52	32	52.67	50	20130703	13:36:46.000	9	30
1004	52	33	63.33	60	20130703	13:37:37.000	10	30
1004	52	34	54.13	50	20130703	14:35:53.000	9	30
1004	52	35	54.50	50	20130703	15:03:12.000	10	30
1004	52	36	63.29	60	20130705	10:42:45.000	9	28
1004	52	37	62.83	60	20130705	11:15:06.000	9	30
1004	52	38	54.90	50	20130706	11:21:58.000	11	30
1004	52	39	63.27	60	20130706	11:26:13.000	11	30
1004	52	40	70.14	60	20130706	11:26:43.000	9	28
1004	52	41	62.87	60	20130706	22:54:02.000	9	30
1004	52	42	56.37	50	20130706	23:04:12.000	9	30
1005	1	1	62.89	60	20120724	9:43:51.000	9	27
1005	1	2	63.03	60	20120724	9:46:59.000	9	30
1005	1	3	63.40	60	20120724	9:53:28.000	9	30
1005	1	4	69.53	60	20120724	14:27:39.000	8	30
1005	1	5	63.40	60	20120725	14:26:50.000	7	30
1005	1	6	65.83	60	20120725	14:27:20.000	7	30
1005	1	7	63.13	60	20120725	14:33:03.000	7	30
1005	1	8	63.27	60	20120729	9:05:34.000	7	30
1005	1	9	64.37	60	20120729	9:06:04.000	8	30
1005	1	10	63.93	60	20120729	9:07:13.000	9	28
1005	1	11	52.60	50	20120729	9:27:36.000	9	30
1005	1	12	63.27	60	20120729	12:10:43.000	9	30
1005	1	13	52.87	50	20120729	12:55:17.000	9	30
1005	2	1	62.83	60	20120805	9:00:14.000	8	30
1005	3	1	53.13	50	20120807	15:54:13.000	8	30
1005	3	2	52.57	50	20120807	17:51:04.000	7	30
1005	3	3	62.87	60	20120808	10:08:31.000	9	30
1005	3	4	63.60	60	20120808	10:10:15.000	8	30
1005	3	5	64.83	60	20120808	10:10:45.000	8	30
1005	3	6	62.90	60	20120808	13:16:12.000	6	30
1005	3	7	62.90	60	20120808	13:16:42.000	6	30
1005	3	8	53.17	50	20120810	12:33:16.000	4	30
1005	3	9	52.80	50	20120810	12:33:50.000	6	30
1005	3	10	63.37	60	20120811	13:45:34.000	6	30
1005	3	11	62.89	60	20120811	13:46:32.000	6	27
1005	3	12	52.53	50	20120812	12:13:03.000	9	30
1005	4	1	52.56	50	20120813	10:31:04.000	9	27
1005	4	2	63.70	60	20120813	12:37:59.000	9	30
1005	4	3	63.47	60	20120816	13:29:17.000	7	30
1005	4	4	63.17	60	20120816	14:07:44.000	9	30
1005	5	1	55.50	50	20120821	18:40:48.000	9	30
1005	5	2	62.90	60	20120822	10:03:38.000	8	30
1005	5	3	62.97	60	20120822	10:04:38.000	9	30
1005	5	4	63.03	60	20120822	16:09:40.000	3	30
1005	5	5	63.07	60	20120826	13:03:55.000	8	30
1005	5	6	63.07	60	20120826	13:06:50.000	8	30
1005	6	1	63.70	60	20120828	9:57:23.000	9	30
1005	6	2	63.73	60	20120828	10:00:11.000	8	30
1005	6	3	69.63	60	20120828	10:00:41.000	9	30
1005	6	4	72.27	60	20120828	10:05:08.000	9	30
1005	6	5	63.23	60	20120828	10:06:10.000	9	30
1005	6	6	67.07	60	20120828	10:06:40.000	8	30
1005	6	7	67.07	60	20120828	15:46:48.000	9	27
1005	6	8	63.04	60	20120828	15:48:29.000	8	27
1005	6	9	52.80	50	20120829	12:53:51.000	7	30
1005	7	1	53.43	50	20120903	11:35:38.000	9	28
1005	7	2	53.03	50	20120903	13:04:52.000	8	30
1005	7	3	63.17	60	20120909	12:04:48.000	5	30
1005	8	1	63.07	60	20120910	10:03:04.000	8	30
1005	8	2	53.20	50	20120910	10:08:15.000	9	30
1005	8	3	53.07	50	20120910	14:48:43.000	8	30
1005	8	4	63.33	60	20120911	15:37:27.000	8	30
1005	8	5	63.10	60	20120912	12:57:46.000	9	30
1005	8	6	52.83	50	20120912	13:02:48.000	7	30
1005	8	7	52.73	50	20120912	13:11:07.000	8	30
1005	8	8	62.83	60	20120912	13:16:00.000	7	30
1005	8	9	63.57	60	20120913	9:54:30.000	9	30
1005	8	10	62.84	60	20120913	10:17:48.000	8	25
1005	8	11	62.83	60	20120916	12:18:20.000	9	30
1005	8	12	52.63	50	20120916	12:20:55.000	9	27
1005	9	1	63.37	60	20120923	12:03:01.000	7	30
1005	9	2	63.20	60	20120923	12:06:05.000	11	30
1005	9	3	64.30	60	20120923	12:06:35.000	10	30
1005	10	1	63.77	60	20120926	10:01:19.000	7	30
1005	10	2	70.77	60	20120926	10:01:49.000	8	30
1005	10	3	66.27	60	20120926	10:02:19.000	8	30
1005	10	4	63.37	60	20120929	10:28:22.000	7	30
1005	10	5	52.90	50	20120930	13:09:53.000	8	30
1005	11	1	62.90	60	20121006	10:18:24.000	10	30
1005	11	2	52.80	50	20121006	13:24:17.000	7	30
1005	11	3	62.83	60	20121007	9:04:01.000	6	30
1005	12	1	63.07	60	20121009	11:43:15.000	8	30
1005	12	2	64.33	60	20121009	11:43:45.000	9	30
1005	12	3	63.17	60	20121010	14:23:35.000	6	30
1005	12	4	63.43	60	20121010	14:27:35.000	7	30
1005	12	5	63.89	60	20121010	17:42:48.000	11	27
1005	12	6	64.37	60	20121010	17:43:18.000	10	30
1005	13	1	63.20	60	20121017	15:16:40.000	10	30
1005	13	2	62.83	60	20121017	17:03:12.000	7	30
1005	13	3	73.57	70	20121017	17:17:36.000	8	30
1005	13	4	62.97	60	20121017	17:21:37.000	8	30
1005	13	5	63.03	60	20121017	17:22:09.000	7	30
1005	13	6	63.27	60	20121018	7:57:53.000	8	30
1005	13	7	63.17	60	20121018	8:00:27.000	8	30
1005	13	8	62.97	60	20121018	9:40:37.000	8	30
1005	13	9	63.03	60	20121018	9:44:57.000	6	30
1005	13	10	63.61	60	20121018	9:47:29.000	7	28
1005	13	11	62.83	60	20121018	9:51:07.000	7	30
1005	13	12	63.53	60	20121018	9:51:37.000	6	30
1005	13	13	63.32	60	20121018	9:54:27.000	8	28
1005	13	14	62.83	60	20121018	10:04:43.000	9	30
1005	13	15	63.90	60	20121018	10:05:13.000	9	30
1005	13	16	63.20	60	20121018	10:08:02.000	8	30
1005	13	17	62.97	60	20121018	10:08:32.000	8	30
1005	13	18	64.33	60	20121018	10:09:02.000	9	30
1005	13	19	63.37	60	20121018	13:33:56.000	8	30
1005	13	20	62.83	60	20121021	11:54:35.000	8	30
1005	13	21	53.57	50	20121021	12:10:17.000	8	30
1005	14	1	63.03	60	20121023	14:14:47.000	5	30
1005	15	1	62.93	60	20121030	12:59:46.000	7	30
1005	15	2	63.03	60	20121030	13:02:17.000	7	30
1005	15	3	64.40	60	20121030	13:02:47.000	7	30
1005	15	4	63.17	60	20121030	15:09:26.000	9	30
1005	15	5	73.47	70	20121030	15:15:22.000	10	30
1005	15	6	77.20	70	20121030	15:15:52.000	10	30
1005	15	7	62.87	60	20121030	15:24:44.000	10	30
1005	15	8	63.33	60	20121030	15:25:18.000	10	30
1005	15	9	66.10	60	20121030	15:25:48.000	10	30
1005	15	10	63.77	60	20121030	15:32:42.000	11	30
1005	15	11	66.93	60	20121030	15:33:12.000	9	30
1005	15	12	62.93	60	20121030	15:34:54.000	11	30
1005	15	13	63.70	60	20121030	18:07:43.000	8	30
1005	15	14	68.37	60	20121030	18:08:13.000	7	30
1005	15	15	70.47	60	20121030	18:08:43.000	7	30
1005	15	16	62.93	60	20121101	14:04:46.000	9	30
1005	15	17	52.67	50	20121102	14:08:32.000	10	30
1005	15	18	53.00	50	20121102	14:09:02.000	11	30
1005	15	19	52.97	50	20121102	15:04:45.000	8	30
1005	15	20	55.20	50	20121102	15:05:15.000	9	30
1005	16	1	63.40	60	20121108	17:59:50.000	7	30
1005	17	1	52.90	50	20121114	14:56:44.000	8	30
1005	17	2	53.47	50	20121118	9:53:56.000	9	30
1005	17	3	54.31	50	20121118	9:54:38.000	8	29
1005	18	1	63.70	60	20121120	8:51:28.000	8	30
1005	18	2	63.20	60	20121120	9:08:50.000	9	30
1005	18	3	52.73	50	20121120	16:56:46.000	8	30
1005	18	4	63.00	60	20121123	7:36:19.000	8	30
1005	18	5	63.00	60	20121123	9:45:57.000	8	30
1005	18	6	62.90	60	20121124	12:26:58.000	11	30
1005	18	7	62.90	60	20121124	12:28:06.000	11	30
1005	18	8	63.27	60	20121125	12:17:15.000	10	30
1005	19	1	53.10	50	20121127	15:47:32.000	9	30
1005	19	2	63.57	60	20121129	9:37:11.000	9	30
1005	19	3	83.56	80	20121129	9:52:57.000	8	27
1005	19	4	114.73	110	20121129	10:23:48.000	7	30
1005	19	5	116.17	110	20121129	10:24:18.000	7	30
1005	19	6	90.03	80	20121129	10:41:42.000	9	30
1005	19	7	84.93	80	20121129	10:45:18.000	9	30
1005	19	8	86.00	80	20121129	10:45:48.000	9	26
1005	19	9	72.07	60	20121129	11:17:08.000	10	28
1005	19	10	74.57	70	20121129	11:27:49.000	11	30
1005	19	11	66.23	60	20121129	11:30:22.000	11	30
1005	19	12	93.73	90	20121129	12:10:18.000	11	30
1005	19	13	83.43	80	20121129	12:12:06.000	10	30
1005	19	14	61.07	50	20121129	12:18:35.000	11	30
1005	19	15	67.40	60	20121129	13:35:56.000	9	30
1005	19	16	94.23	90	20121129	15:57:50.000	5	30
1005	19	17	62.90	60	20121129	16:29:27.000	7	30
1005	19	18	65.93	60	20121129	16:29:57.000	8	30
1005	20	1	63.17	60	20121203	14:07:20.000	9	30
1005	20	2	63.27	60	20121203	14:22:11.000	10	30
1005	20	3	62.93	60	20121203	14:22:41.000	10	30
1005	20	4	53.72	50	20121203	17:17:08.000	10	29
1005	22	1	52.81	50	20121223	9:17:06.000	10	26
1005	22	2	63.92	60	20121223	11:40:23.000	9	26
1005	22	3	64.03	60	20121223	11:40:53.000	8	30
1005	22	4	63.17	60	20121223	20:26:06.000	8	30
1005	23	1	63.60	60	20121225	10:43:40.000	4	30
1005	23	2	62.83	60	20121225	10:44:32.000	6	30
1005	23	3	64.00	60	20121225	10:45:50.000	6	30
1005	23	4	73.40	70	20121225	10:46:53.000	9	30
1005	23	5	73.50	70	20121225	10:50:27.000	9	30
1005	23	6	63.47	60	20121225	10:57:24.000	10	30
1005	23	7	73.23	70	20121225	15:49:20.000	8	30
1005	23	8	74.07	70	20121225	15:49:50.000	8	30
1005	23	9	63.10	60	20121225	15:53:48.000	7	30
1005	23	10	66.27	60	20121225	15:54:18.000	8	30
1005	23	11	73.33	70	20121226	12:42:56.000	9	30
1005	23	12	64.23	60	20121226	12:46:39.000	11	30
1005	23	13	64.57	60	20121226	12:47:11.000	9	28
1005	23	14	58.73	50	20121226	12:51:20.000	10	30
1005	23	15	55.30	50	20121226	12:54:26.000	11	30
1005	23	16	63.73	60	20121226	13:07:26.000	10	30
1005	23	17	65.27	60	20121226	16:32:54.000	9	26
1005	23	18	73.17	70	20121226	16:42:59.000	9	30
1005	23	19	74.40	70	20121226	16:44:11.000	9	30
1005	23	20	77.33	70	20121226	16:44:41.000	8	30
1005	23	21	74.00	70	20121226	16:45:11.000	10	30
1005	23	22	75.57	70	20121226	16:45:41.000	8	30
1005	23	23	76.37	70	20121226	16:46:11.000	9	27
1005	23	24	53.28	50	20121230	9:21:29.000	11	29
1005	23	25	63.27	60	20121230	11:58:53.000	9	30
1005	23	26	65.63	60	20121230	11:59:23.000	8	30
1005	23	27	52.93	50	20121230	12:08:33.000	12	30
1005	23	28	62.93	60	20121230	12:13:36.000	12	27
1005	24	1	62.97	60	20121231	9:33:24.000	9	30
1005	25	1	63.00	60	20130113	11:46:23.000	10	30
1005	25	2	63.37	60	20130113	11:47:53.000	9	30
1005	25	3	52.73	50	20130113	11:55:35.000	8	30
1005	25	4	52.77	50	20130113	11:57:01.000	10	30
1005	26	1	63.43	60	20130117	15:15:45.000	7	30
1005	26	2	62.87	60	20130117	15:20:51.000	8	30
1005	26	3	63.30	60	20130117	15:21:21.000	9	30
1005	26	4	62.87	60	20130117	15:21:55.000	9	30
1005	26	5	64.13	60	20130117	15:22:25.000	9	30
1005	27	1	63.30	60	20130125	8:13:11.000	11	30
1005	27	2	63.38	60	20130125	8:51:09.000	10	29
1005	27	3	62.83	60	20130125	8:57:15.000	9	30
1005	27	4	65.00	60	20130125	8:57:45.000	9	30
1005	28	1	62.90	60	20130128	8:08:11.000	7	30
1005	28	2	63.27	60	20130128	8:09:05.000	8	30
1005	28	3	62.87	60	20130128	8:42:36.000	10	30
1005	28	4	63.70	60	20130128	8:43:44.000	10	30
1005	28	5	62.88	60	20130128	8:48:26.000	10	26
1005	28	6	66.47	60	20130128	8:48:56.000	10	30
1005	28	7	64.77	60	20130128	8:49:26.000	9	30
1005	28	8	67.47	60	20130128	8:49:56.000	8	30
1005	28	9	63.37	60	20130128	8:50:26.000	8	30
1005	28	10	53.92	50	20130129	11:54:52.000	7	25
1005	28	11	63.00	60	20130130	10:44:17.000	9	30
1005	28	12	63.33	60	20130130	10:47:25.000	9	30
1005	28	13	63.07	60	20130130	11:14:43.000	10	30
1005	28	14	63.13	60	20130130	11:17:11.000	9	30
1005	28	15	63.27	60	20130130	11:18:42.000	10	30
1005	28	16	64.04	60	20130130	11:19:12.000	10	28
1005	28	17	65.17	60	20130130	11:19:42.000	10	30
1005	28	18	65.20	60	20130130	11:20:12.000	9	30
1005	28	19	63.07	60	20130203	8:54:09.000	9	30
1005	29	1	63.22	60	20130205	12:59:39.000	8	27
1005	29	2	62.90	60	20130205	13:05:01.000	9	30
1005	29	3	62.83	60	20130207	14:13:18.000	7	30
1005	29	4	64.00	60	20130209	13:52:15.000	7	25
1005	29	5	63.60	60	20130209	13:52:45.000	10	30
1005	29	6	64.90	60	20130209	17:02:34.000	7	30
1005	29	7	54.62	50	20130210	9:16:01.000	11	26
1005	29	8	63.17	60	20130210	12:02:37.000	9	30
1005	30	1	62.97	60	20130211	17:29:01.000	7	30
1005	30	2	62.83	60	20130215	10:00:29.000	10	30
1005	30	3	63.07	60	20130215	10:01:37.000	9	30
1005	30	4	64.23	60	20130217	12:13:52.000	7	30
1005	34	1	63.13	60	20130312	9:45:34.000	8	30
1005	34	2	52.97	50	20130312	14:06:00.000	5	30
1005	34	3	53.17	50	20130312	14:58:38.000	7	30
1005	34	4	53.20	50	20130312	14:59:08.000	7	30
1005	34	5	62.87	60	20130313	10:00:05.000	8	30
1005	34	6	63.00	60	20130313	10:03:56.000	8	30
1005	34	7	65.67	60	20130313	10:05:47.000	9	30
1005	34	8	63.03	60	20130314	13:22:45.000	8	30
1005	35	1	53.20	50	20130324	9:25:25.000	9	30
1005	36	1	62.85	60	20130325	10:12:14.000	9	27
1005	36	2	63.17	60	20130325	10:13:08.000	9	30
1005	36	3	62.90	60	20130327	12:24:59.000	6	30
1005	36	4	62.97	60	20130331	9:02:50.000	6	30
1005	36	5	63.03	60	20130331	11:44:23.000	6	30
1005	37	1	63.30	60	20130402	12:47:09.000	8	30
1005	37	2	68.33	60	20130402	12:47:39.000	8	30
1005	37	3	63.60	60	20130402	12:56:41.000	7	30
1005	37	4	68.60	60	20130402	12:57:11.000	8	30
1005	37	5	62.85	60	20130402	12:59:13.000	8	26
1005	37	6	63.20	60	20130402	16:29:30.000	7	30
1005	37	7	62.86	60	20130402	16:30:00.000	7	28
1005	37	8	63.70	60	20130402	16:30:30.000	7	30
1005	37	9	63.37	60	20130402	16:38:19.000	8	30
1005	37	10	63.33	60	20130402	16:39:17.000	7	30
1005	37	11	63.07	60	20130403	14:39:19.000	6	30
1005	38	1	63.20	60	20130409	10:15:27.000	7	30
1005	38	2	63.20	60	20130409	11:48:59.000	7	30
1005	38	3	63.20	60	20130409	11:55:33.000	8	30
1005	38	4	63.13	60	20130409	11:56:03.000	7	30
1005	38	5	62.87	60	20130413	13:47:31.000	6	30
1005	38	6	62.97	60	20130414	9:02:48.000	6	30
1005	38	7	62.83	60	20130414	9:03:46.000	6	30
1005	38	8	63.17	60	20130414	9:06:38.000	8	30
1005	38	9	62.87	60	20130414	11:51:00.000	7	30
1005	39	1	63.27	60	20130416	15:06:14.000	7	30
1005	39	2	63.00	60	20130421	8:57:34.000	7	30
1005	39	3	63.20	60	20130421	11:41:19.000	7	30
1005	39	4	52.73	50	20130421	11:44:31.000	7	30
1005	39	5	62.90	60	20130421	14:04:39.000	4	30
1005	39	6	64.37	60	20130421	14:05:09.000	5	30
1005	39	7	62.83	60	20130421	14:05:39.000	5	30
1005	40	1	63.00	60	20130424	12:45:04.000	6	30
1005	40	2	62.90	60	20130424	12:45:52.000	6	30
1005	40	3	52.87	50	20130428	12:09:54.000	7	30
1005	41	1	63.07	60	20130502	22:58:09.000	9	30
1005	41	2	62.83	60	20130502	23:13:11.000	7	30
1005	41	3	63.23	60	20130502	23:13:45.000	7	30
1005	41	4	53.13	50	20130504	10:43:56.000	6	30
1005	41	5	63.20	60	20130505	9:04:03.000	4	30
1005	42	1	63.54	60	20130512	8:57:44.000	7	26
1005	43	1	62.93	60	20130519	12:16:10.000	7	30
1005	44	1	63.20	60	20130522	13:00:19.000	6	30
1005	44	2	62.97	60	20130525	15:21:27.000	8	30
1005	44	3	63.17	60	20130525	15:21:57.000	9	30
1005	44	4	63.27	60	20130525	15:22:53.000	8	30
1005	44	5	63.07	60	20130525	15:24:21.000	9	30
1005	44	6	62.97	60	20130526	9:16:39.000	6	30
1005	44	7	62.83	60	20130526	9:34:22.000	7	30
1005	44	8	63.00	60	20130526	9:35:41.000	7	30
1005	44	9	63.00	60	20130526	12:38:54.000	7	30
1005	44	10	52.90	50	20130526	16:43:43.000	8	30
1005	44	11	63.13	60	20130526	17:06:32.000	9	30
1005	44	12	63.15	60	20130526	17:09:20.000	10	26
1005	44	13	63.90	60	20130526	17:09:50.000	9	30
1005	44	14	62.90	60	20130526	17:10:42.000	9	30
1005	45	1	63.27	60	20130529	15:02:58.000	8	26
1005	45	2	63.03	60	20130602	8:57:15.000	6	30
1005	45	3	62.97	60	20130602	11:58:06.000	8	30
1005	46	1	54.33	50	20130604	7:45:29.000	6	30
1005	46	2	56.30	50	20130604	7:45:59.000	7	30
1005	46	3	54.19	50	20130604	12:36:12.000	8	27
1005	46	4	52.57	50	20130604	12:36:42.000	7	30
1005	46	5	53.37	50	20130605	14:37:58.000	8	30
1005	46	6	62.97	60	20130605	15:22:04.000	9	30
1005	46	7	53.20	50	20130607	11:45:09.000	8	30
1005	46	8	52.67	50	20130607	12:30:12.000	8	30
1005	47	1	63.23	60	20130611	14:51:19.000	7	30
1005	47	2	73.33	70	20130615	10:47:14.000	8	30
1005	47	3	63.23	60	20130616	12:09:39.000	7	30
1005	49	1	62.97	60	20130626	12:49:05.000	10	30
1005	49	2	63.10	60	20130626	12:49:35.000	9	30
1005	49	3	62.85	60	20130626	12:50:25.000	10	26
1005	49	4	54.37	50	20130628	15:03:15.000	11	30
1005	50	1	63.17	60	20130705	12:37:16.000	10	30
1005	50	2	63.13	60	20130705	12:37:46.000	10	30
1005	50	3	69.38	60	20130705	12:38:16.000	10	26
1005	50	4	62.83	60	20130705	12:39:26.000	9	30
1005	50	5	73.23	70	20130705	12:41:51.000	9	30
1005	50	6	62.93	60	20130705	12:50:55.000	8	30
1005	50	7	63.20	60	20130705	13:37:28.000	10	30
1005	50	8	63.57	60	20130705	13:37:58.000	10	30
1005	50	9	73.13	70	20130705	13:54:20.000	11	30
1005	50	10	62.93	60	20130705	13:58:21.000	12	30
1005	50	11	62.89	60	20130705	13:59:13.000	10	27
1005	51	1	62.83	60	20130709	11:45:59.000	9	30
1005	51	2	52.57	50	20130709	11:50:26.000	11	30
1005	51	3	53.37	50	20130712	14:58:49.000	7	30
1005	51	4	64.56	60	20130714	8:54:15.000	7	25
1005	51	5	63.00	60	20130714	12:08:43.000	8	30
1005	52	1	62.90	60	20130716	10:05:27.000	10	30
1005	52	2	63.03	60	20130716	11:53:30.000	10	29
1005	52	3	63.23	60	20130718	22:01:54.000	8	30
1011	1	1	52.57	50	20120723	7:34:24.000	7	30
1011	1	2	63.17	60	20120723	7:38:03.000	10	30
1011	1	3	53.90	50	20120723	7:47:04.000	11	30
1011	1	4	64.80	60	20120723	8:20:55.000	8	30
1011	1	5	53.17	50	20120723	14:40:04.000	4	30
1011	1	6	63.58	60	20120723	15:02:56.000	8	26
1011	1	7	71.30	60	20120723	15:03:26.000	8	30
1011	1	8	63.13	60	20120723	15:05:09.000	8	30
1011	1	9	52.73	50	20120723	16:03:50.000	9	30
1011	1	10	64.59	60	20120723	16:07:30.000	10	29
1011	1	11	52.73	50	20120723	16:18:39.000	10	30
1011	1	12	52.57	50	20120723	16:19:35.000	9	30
1011	1	13	53.62	50	20120723	16:33:52.000	10	26
1011	1	14	52.70	50	20120723	16:34:46.000	8	30
1011	1	15	55.27	50	20120723	16:35:16.000	9	30
1011	1	16	73.13	70	20120723	16:40:16.000	7	30
1011	1	17	64.17	60	20120723	16:41:51.000	7	30
1011	1	18	62.93	60	20120723	16:44:20.000	9	30
1011	1	19	53.67	50	20120723	16:47:35.000	10	30
1011	1	20	63.17	60	20120724	6:02:32.000	6	30
1011	1	21	62.90	60	20120724	6:04:19.000	6	30
1011	1	22	67.67	60	20120724	6:04:49.000	6	30
1011	1	23	63.68	60	20120724	6:05:19.000	6	28
1011	1	24	63.29	60	20120724	8:35:52.000	7	28
1011	1	25	64.83	60	20120724	9:38:45.000	9	29
1011	1	26	67.14	60	20120724	9:39:15.000	9	28
1011	1	27	63.93	60	20120724	9:49:39.000	9	30
1011	1	28	73.27	70	20120724	13:32:01.000	10	30
1011	1	29	62.93	60	20120724	13:46:01.000	10	30
1011	1	30	62.93	60	20120724	16:32:32.000	7	30
1011	1	31	64.77	60	20120724	17:04:17.000	9	30
1011	1	32	62.83	60	20120725	5:52:38.000	6	30
1011	1	33	63.03	60	20120725	5:53:14.000	7	30
1011	1	34	63.00	60	20120725	6:09:28.000	7	30
1011	1	35	63.73	60	20120725	6:09:58.000	6	30
1011	1	36	63.17	60	20120725	9:36:31.000	6	30
1011	1	37	73.17	70	20120725	12:22:43.000	9	30
1011	1	38	73.31	70	20120725	12:23:48.000	8	29
1011	1	39	63.20	60	20120726	5:48:16.000	6	30
1011	1	40	63.40	60	20120726	5:48:46.000	6	30
1011	1	41	63.60	60	20120726	5:50:20.000	7	30
1011	1	42	63.19	60	20120726	5:50:50.000	7	27
1011	1	43	63.77	60	20120726	5:51:20.000	8	30
1011	1	44	62.90	60	20120726	6:05:03.000	6	30
1011	1	45	63.00	60	20120726	6:06:31.000	7	30
1011	1	46	66.33	60	20120726	6:07:01.000	7	30
1011	1	47	63.73	60	20120726	6:07:31.000	6	30
1011	1	48	53.03	50	20120726	10:37:24.000	6	30
1011	1	49	62.93	60	20120726	10:46:03.000	10	27
1011	1	50	62.97	60	20120726	10:47:59.000	10	30
1011	1	51	65.53	60	20120726	10:48:29.000	10	30
1011	1	52	52.67	50	20120727	8:37:08.000	8	30
1011	1	53	53.17	50	20120727	11:12:28.000	6	30
1011	1	54	52.93	50	20120727	11:16:12.000	7	30
1011	1	55	62.93	60	20120727	12:04:27.000	8	30
1011	1	56	62.93	60	20120727	12:06:01.000	9	30
1011	1	57	64.03	60	20120727	12:06:31.000	9	30
1011	1	58	65.30	60	20120727	12:07:01.000	8	30
1011	1	59	62.83	60	20120728	10:00:20.000	9	30
1011	1	60	64.71	60	20120728	12:32:44.000	7	28
1011	1	61	54.00	50	20120728	14:30:14.000	6	30
1011	2	1	62.97	60	20120730	7:35:55.000	7	30
1011	2	2	73.37	70	20120730	8:16:47.000	8	30
1011	2	3	62.83	60	20120730	8:18:47.000	8	30
1011	2	4	63.10	60	20120730	15:04:07.000	7	29
1011	2	5	63.27	60	20120801	9:42:45.000	9	30
1011	2	6	74.33	70	20120801	9:44:52.000	9	30
1011	2	7	63.37	60	20120801	9:45:55.000	9	30
1011	2	8	62.93	60	20120801	9:46:25.000	9	30
1011	2	9	73.14	70	20120801	13:55:21.000	7	28
1011	2	10	62.90	60	20120802	9:48:51.000	8	30
1011	2	11	56.07	50	20120802	9:54:07.000	10	30
1011	2	12	55.13	50	20120802	9:54:37.000	10	30
1011	2	13	53.07	50	20120802	13:03:06.000	8	27
1011	2	14	52.70	50	20120802	15:30:08.000	10	30
1011	2	15	63.17	60	20120803	12:38:06.000	9	30
1011	2	16	63.10	60	20120803	16:03:47.000	8	30
1011	2	17	52.57	50	20120804	8:17:42.000	8	30
1011	2	18	63.08	60	20120804	8:43:41.000	10	25
1011	2	19	62.97	60	20120804	9:24:32.000	7	30
1011	2	20	52.83	50	20120804	9:29:21.000	9	30
1011	2	21	58.63	50	20120804	9:29:51.000	9	30
1011	2	22	53.87	50	20120804	9:30:55.000	10	30
1011	2	23	52.83	50	20120804	10:59:25.000	6	30
1011	2	24	53.00	50	20120804	11:00:13.000	7	30
1011	2	25	54.00	50	20120804	11:00:43.000	7	30
1011	2	26	63.00	60	20120804	11:07:06.000	9	30
1011	2	27	73.53	70	20120804	11:37:24.000	9	30
1011	2	28	73.17	70	20120804	11:37:54.000	8	30
1011	2	29	75.13	70	20120804	11:38:24.000	9	30
1011	2	30	63.03	60	20120804	14:18:19.000	7	30
1011	2	31	54.17	50	20120804	14:20:24.000	7	30
1011	2	32	56.30	50	20120804	17:07:52.000	7	30
1011	2	33	63.00	60	20120805	15:44:32.000	5	30
1011	2	34	73.13	70	20120805	15:45:54.000	6	30
1011	3	1	52.90	50	20120806	8:34:49.000	9	30
1011	3	2	53.78	50	20120806	8:36:42.000	10	27
1011	3	3	63.23	60	20120807	13:52:40.000	7	30
1011	3	4	73.20	70	20120807	14:04:18.000	9	30
1011	3	5	73.77	70	20120807	14:04:48.000	8	30
1011	3	6	73.60	70	20120807	16:28:53.000	9	30
1011	3	7	53.07	50	20120808	12:10:20.000	4	30
1011	3	8	63.17	60	20120808	12:12:16.000	8	30
1011	3	9	73.27	70	20120808	12:21:22.000	9	30
1011	3	10	66.30	60	20120808	13:40:28.000	7	30
1011	3	11	62.83	60	20120808	16:17:50.000	8	30
1011	3	12	52.78	50	20120809	11:50:06.000	8	27
1011	3	13	56.23	50	20120809	11:50:36.000	7	30
1011	3	14	63.15	60	20120809	11:56:01.000	8	26
1011	3	15	53.77	50	20120809	12:05:12.000	9	30
1011	3	16	58.59	50	20120809	12:05:42.000	9	29
1011	3	17	62.83	60	20120809	12:09:12.000	9	30
1011	3	18	63.40	60	20120810	11:58:20.000	8	30
1011	3	19	63.93	60	20120810	12:04:22.000	10	30
1011	3	20	62.87	60	20120810	12:09:48.000	11	30
1011	3	21	65.53	60	20120810	12:10:18.000	10	30
1011	3	22	63.17	60	20120810	12:12:53.000	10	30
1011	3	23	62.97	60	20120810	12:17:06.000	8	30
1011	3	24	52.53	50	20120811	8:34:07.000	9	30
1011	3	25	73.17	70	20120811	15:43:08.000	6	30
1011	3	26	74.22	70	20120811	15:43:38.000	7	27
1011	3	27	73.23	70	20120811	15:44:08.000	6	30
1011	3	28	73.33	70	20120811	15:45:06.000	7	30
1011	3	29	69.37	60	20120811	15:46:27.000	7	30
1011	3	30	63.77	60	20120811	15:49:02.000	7	30
1011	3	31	52.83	50	20120811	15:49:52.000	8	30
1011	3	32	63.33	60	20120812	11:47:31.000	9	30
1011	4	1	63.50	60	20120813	6:14:49.000	7	30
1011	4	2	67.15	60	20120813	6:15:19.000	8	26
1011	4	3	67.67	60	20120813	6:15:49.000	8	30
1011	6	1	73.30	70	20120830	8:14:32.000	9	30
1011	6	2	62.90	60	20120830	8:26:56.000	11	30
1011	6	3	63.43	60	20120901	12:22:51.000	7	30
1011	6	4	62.97	60	20120901	12:25:13.000	8	30
1011	6	5	73.66	70	20120901	12:26:18.000	9	29
1011	6	6	76.73	70	20120901	12:26:48.000	8	30
1011	6	7	73.20	70	20120901	12:27:22.000	7	30
1011	6	8	63.73	60	20120901	14:25:28.000	8	30
1011	6	9	52.83	50	20120901	14:27:43.000	9	30
1011	6	10	52.77	50	20120901	16:57:19.000	11	30
1011	6	11	73.57	70	20120901	17:19:38.000	10	30
1011	6	12	73.33	70	20120901	17:20:08.000	10	30
1011	6	13	73.33	70	20120902	9:30:48.000	9	30
1011	6	14	62.93	60	20120902	9:34:37.000	9	30
1011	6	15	53.47	50	20120902	9:35:23.000	8	30
1011	6	16	73.33	70	20120902	10:25:09.000	9	30
1011	6	17	74.97	70	20120902	10:25:39.000	10	30
1011	6	18	73.17	70	20120902	10:26:21.000	9	30
1011	7	1	52.87	50	20120903	8:30:16.000	8	30
1011	7	2	53.27	50	20120903	8:32:11.000	9	30
1011	7	3	52.53	50	20120903	12:17:46.000	6	30
1011	7	4	52.90	50	20120903	15:16:18.000	6	30
1011	7	5	73.37	70	20120904	13:45:48.000	9	30
1011	7	6	74.77	70	20120904	13:46:18.000	9	30
1011	7	7	74.43	70	20120904	13:49:26.000	10	30
1011	7	8	73.67	70	20120904	16:49:17.000	9	30
1011	7	9	63.27	60	20120904	17:01:27.000	11	30
1011	7	10	63.10	60	20120904	17:01:57.000	11	29
1011	7	11	73.13	70	20120904	17:04:59.000	11	30
1011	7	12	62.93	60	20120904	21:03:41.000	6	30
1011	7	13	63.00	60	20120905	12:04:38.000	6	30
1011	7	14	63.33	60	20120905	12:05:08.000	6	30
1011	7	15	63.27	60	20120905	12:05:38.000	6	26
1011	7	16	53.64	50	20120906	8:56:51.000	9	25
1011	7	17	54.70	50	20120906	15:20:31.000	7	30
1011	7	18	52.87	50	20120906	15:21:31.000	7	30
1011	7	19	63.43	60	20120906	15:24:56.000	8	30
1011	7	20	65.50	60	20120906	15:25:26.000	8	30
1011	7	21	73.70	70	20120906	15:26:23.000	8	30
1011	7	22	53.07	50	20120907	8:35:50.000	10	30
1011	7	23	52.87	50	20120907	11:08:51.000	8	30
1011	7	24	63.03	60	20120907	11:11:01.000	9	30
1011	7	25	73.50	70	20120907	15:55:47.000	10	30
1011	7	26	63.60	60	20120907	16:20:53.000	10	30
1011	7	27	73.13	70	20120907	16:22:39.000	12	30
1011	7	28	53.60	50	20120908	14:28:18.000	8	30
1011	7	29	73.63	70	20120909	9:58:26.000	6	30
1011	7	30	63.04	60	20120909	10:02:04.000	7	27
1011	7	31	63.43	60	20120909	12:04:10.000	6	30
1011	7	32	62.86	60	20120909	12:06:10.000	6	29
1011	8	1	63.03	60	20120910	8:26:10.000	10	29
1011	8	2	54.23	50	20120910	11:27:01.000	5	30
1011	8	3	52.57	50	20120910	12:27:58.000	8	30
1011	8	4	73.33	70	20120910	12:56:50.000	8	30
1011	8	5	73.40	70	20120910	12:59:21.000	9	30
1011	8	6	53.70	50	20120911	17:09:12.000	9	30
1011	8	7	63.43	60	20120911	17:17:30.000	9	30
1011	8	8	63.40	60	20120911	17:19:47.000	10	30
1011	8	9	52.73	50	20120912	9:28:33.000	7	30
1011	8	10	52.80	50	20120912	12:14:18.000	6	30
1011	8	11	63.33	60	20120912	12:19:42.000	7	30
1011	8	12	63.33	60	20120912	12:20:12.000	7	27
1011	8	13	73.27	70	20120913	10:11:20.000	4	26
1011	8	14	73.41	70	20120913	10:14:04.000	6	27
1011	8	15	63.93	60	20120913	10:15:23.000	8	30
1011	8	16	63.10	60	20120913	13:09:26.000	9	30
1011	8	17	63.03	60	20120914	13:51:26.000	6	30
1011	8	18	63.47	60	20120914	13:52:14.000	5	30
1011	8	19	62.90	60	20120914	13:55:04.000	9	30
1011	8	20	64.00	60	20120915	8:55:49.000	9	30
1011	8	21	63.56	60	20120915	10:16:14.000	9	27
1011	8	22	69.47	60	20120915	10:16:44.000	9	30
1011	8	23	73.17	70	20120915	10:26:01.000	10	30
1011	8	24	84.53	80	20120915	13:27:08.000	8	30
1011	8	25	115.03	110	20120915	13:57:52.000	7	29
1011	8	26	115.17	110	20120915	13:58:22.000	8	30
1011	8	27	114.33	110	20120915	13:59:22.000	7	30
1011	8	28	114.47	110	20120915	14:02:29.000	8	30
1011	8	29	114.33	110	20120915	14:35:35.000	6	30
1011	8	30	83.57	80	20120915	14:53:08.000	9	30
1011	8	31	94.17	90	20120915	15:28:03.000	9	30
1011	8	32	63.53	60	20120915	15:33:11.000	10	30
1011	8	33	83.43	80	20120915	15:53:30.000	10	30
1011	8	34	90.60	80	20120915	15:54:00.000	9	30
1011	8	35	86.77	80	20120915	15:54:30.000	10	30
1011	8	36	83.43	80	20120916	9:52:27.000	11	30
1011	8	37	84.20	80	20120916	9:53:12.000	11	30
1011	8	38	99.30	90	20120916	10:29:02.000	6	30
1011	8	39	94.63	90	20120916	10:29:32.000	5	30
1011	8	40	96.83	90	20120916	10:30:02.000	7	30
1011	8	41	96.43	90	20120916	10:30:32.000	3	30
1011	8	42	98.93	90	20120916	10:31:02.000	5	30
1011	8	43	96.10	90	20120916	10:31:32.000	8	30
1011	8	44	63.40	60	20120916	10:54:17.000	7	30
1011	8	45	66.03	60	20120916	10:54:47.000	7	30
1011	8	46	63.17	60	20120916	10:55:32.000	7	30
1011	8	47	62.87	60	20120916	10:58:24.000	7	30
1011	8	48	64.50	60	20120916	11:05:34.000	7	30
1011	8	49	63.47	60	20120916	11:06:04.000	7	30
1011	8	50	73.30	70	20120916	11:09:35.000	7	30
1011	9	1	63.27	60	20120917	12:03:53.000	8	30
1011	9	2	62.93	60	20120917	12:04:53.000	9	30
1011	9	3	62.90	60	20120917	12:07:09.000	8	30
1011	9	4	65.70	60	20120917	12:07:39.000	9	30
1011	9	5	73.28	70	20120917	13:22:48.000	8	29
1011	9	6	73.53	70	20120917	14:09:03.000	9	30
1011	9	7	63.10	60	20120918	9:58:12.000	10	30
1011	9	8	63.37	60	20120918	9:58:42.000	10	30
1011	9	9	52.63	50	20120918	10:46:18.000	8	30
1011	9	10	66.97	60	20120918	11:02:45.000	7	30
1011	9	11	62.86	60	20120918	12:42:32.000	9	28
1011	9	12	52.83	50	20120918	12:58:54.000	7	30
1011	9	13	84.37	80	20120918	13:15:46.000	9	30
1011	9	14	85.87	80	20120918	13:16:46.000	8	30
1011	9	15	52.67	50	20120918	13:21:57.000	9	30
1011	9	16	54.00	50	20120918	16:22:53.000	8	29
1011	9	17	83.48	80	20120918	16:26:42.000	10	27
1011	9	18	73.30	70	20120918	16:39:41.000	10	30
1011	9	19	52.97	50	20120919	12:08:44.000	7	30
1011	9	20	63.20	60	20120919	12:11:23.000	8	30
1011	9	21	62.90	60	20120919	12:16:53.000	8	30
1011	9	22	73.30	70	20120919	13:14:55.000	7	30
1011	9	23	73.23	70	20120919	13:17:30.000	7	30
1011	9	24	69.63	60	20120919	13:18:33.000	6	30
1011	9	25	52.93	50	20120919	13:22:17.000	8	30
1011	9	26	63.47	60	20120919	15:39:34.000	10	30
1011	9	27	53.67	50	20120920	9:00:04.000	9	30
1011	9	28	54.33	50	20120920	9:01:55.000	9	27
1011	9	29	52.63	50	20120920	10:38:37.000	7	30
1011	9	30	63.04	60	20120920	10:40:40.000	7	25
1011	9	31	63.23	60	20120920	10:44:44.000	8	30
1011	9	32	63.37	60	20120920	12:26:09.000	8	30
1011	9	33	53.77	50	20120921	9:57:38.000	10	30
1011	9	34	53.37	50	20120921	9:58:10.000	9	30
1011	9	35	62.87	60	20120921	10:01:09.000	10	30
1011	9	36	62.83	60	20120921	10:02:48.000	9	30
1011	9	37	62.87	60	20120921	10:05:54.000	9	30
1011	9	38	63.30	60	20120921	10:07:08.000	9	30
1011	9	39	62.97	60	20120921	10:44:28.000	7	30
1011	9	40	63.10	60	20120921	15:38:56.000	11	30
1011	9	41	62.93	60	20120921	15:42:01.000	9	27
1011	9	42	73.17	70	20120922	12:06:50.000	6	30
1011	9	43	73.27	70	20120922	12:09:18.000	7	30
1011	9	44	69.43	60	20120922	14:30:51.000	8	30
1011	9	45	53.72	50	20120922	14:36:30.000	7	29
1011	9	46	54.33	50	20120922	16:05:40.000	8	30
1011	10	1	53.03	50	20120924	11:23:57.000	5	30
1011	10	2	53.18	50	20120924	11:24:57.000	6	28
1011	10	3	52.76	50	20120924	11:25:47.000	7	29
1011	10	4	55.90	50	20120924	11:26:17.000	6	30
1011	10	5	55.70	50	20120924	12:16:16.000	7	30
1011	10	6	54.17	50	20120924	12:16:46.000	8	30
1011	10	7	54.80	50	20120924	12:23:56.000	7	30
1011	10	8	55.73	50	20120924	14:22:32.000	6	30
1011	10	9	63.03	60	20120925	8:40:15.000	9	30
1011	10	10	63.93	60	20120925	8:40:45.000	9	30
1011	10	11	73.72	70	20120925	8:57:13.000	11	29
1011	10	12	77.80	70	20120925	8:57:43.000	11	30
1011	10	13	64.80	60	20120925	9:28:10.000	9	30
1011	10	14	63.47	60	20120925	9:28:40.000	9	30
1011	10	15	62.93	60	20120925	9:34:09.000	9	30
1011	10	16	65.00	60	20120925	9:34:39.000	9	30
1011	10	17	62.83	60	20120925	9:37:38.000	10	30
1011	10	18	62.93	60	20120925	13:39:49.000	7	30
1011	10	19	63.10	60	20120925	13:46:05.000	6	30
1011	10	20	66.59	60	20120925	15:21:43.000	8	27
1011	10	21	63.07	60	20120925	15:22:55.000	8	30
1011	10	22	63.00	60	20120925	15:28:48.000	10	30
1011	10	23	63.60	60	20120925	15:30:22.000	12	30
1011	10	24	52.57	50	20120926	10:01:33.000	10	30
1011	10	25	53.20	50	20120926	12:08:48.000	7	30
1011	10	26	62.90	60	20120926	12:13:32.000	8	30
1011	10	27	63.10	60	20120927	9:03:53.000	8	30
1011	10	28	52.56	50	20120927	11:18:41.000	7	27
1011	10	29	64.17	60	20120928	9:39:00.000	9	30
1011	10	30	67.50	60	20120928	9:43:33.000	8	30
1011	10	31	52.83	50	20120928	9:44:04.000	9	30
1011	10	32	63.50	60	20120928	15:57:58.000	10	26
1011	10	33	73.33	70	20120928	15:58:49.000	10	30
1011	10	34	62.90	60	20120929	9:15:39.000	10	30
1011	10	35	53.13	50	20120929	14:21:03.000	9	30
1011	11	1	73.30	70	20121002	10:53:28.000	8	30
1011	11	2	53.32	50	20121002	11:01:21.000	10	25
1011	11	3	73.40	70	20121002	15:01:51.000	12	30
1011	11	4	74.50	70	20121002	15:02:21.000	11	30
1011	11	5	52.87	50	20121003	9:53:35.000	5	30
1011	11	6	53.17	50	20121003	12:09:49.000	8	30
1011	11	7	62.86	60	20121003	12:15:22.000	8	28
1011	11	8	63.07	60	20121004	16:51:56.000	7	30
1011	11	9	52.90	50	20121005	8:50:34.000	10	30
1011	11	10	53.70	50	20121005	11:02:41.000	8	30
1011	11	11	63.33	60	20121005	11:10:42.000	9	30
1011	11	12	65.23	60	20121005	11:20:28.000	9	30
1011	11	13	68.60	60	20121005	11:44:44.000	8	25
1011	11	14	71.33	60	20121005	11:45:25.000	7	27
1011	11	15	83.67	80	20121005	11:49:10.000	8	30
1011	11	16	73.16	70	20121005	15:05:08.000	11	25
1011	11	17	76.97	70	20121005	15:05:38.000	11	30
1011	11	18	73.70	70	20121005	15:07:30.000	11	30
1011	11	19	73.40	70	20121005	15:08:00.000	10	30
1011	11	20	73.40	70	20121005	15:08:54.000	10	30
1011	11	21	63.27	60	20121006	14:18:21.000	10	30
1011	11	22	53.47	50	20121006	14:19:59.000	10	30
1011	11	23	53.23	50	20121006	16:36:36.000	7	30
1011	11	24	73.13	70	20121007	13:36:07.000	6	30
1011	12	1	63.33	60	20121008	11:29:49.000	7	30
1011	12	2	83.63	80	20121009	11:10:43.000	11	30
1011	12	3	66.30	60	20121009	11:18:36.000	10	30
1011	12	4	73.50	70	20121009	14:24:52.000	9	30
1011	12	5	75.63	70	20121009	14:25:22.000	9	30
1011	12	6	73.67	70	20121009	14:27:07.000	8	30
1011	12	7	73.20	70	20121009	14:28:33.000	8	30
1011	12	8	63.77	60	20121010	9:52:21.000	7	30
1011	12	9	52.87	50	20121010	9:53:57.000	8	30
1011	12	10	54.20	50	20121010	12:11:02.000	7	30
1011	12	11	62.90	60	20121010	12:13:14.000	8	30
1011	12	12	73.30	70	20121010	12:22:08.000	7	30
1011	12	13	73.80	70	20121010	12:22:38.000	8	30
1011	12	14	63.33	60	20121011	9:43:34.000	8	27
1011	12	15	52.73	50	20121011	11:28:44.000	5	30
1011	12	16	52.87	50	20121011	11:46:06.000	10	30
1011	12	17	62.87	60	20121011	13:41:58.000	9	30
1011	12	18	64.47	60	20121011	13:48:43.000	9	30
1011	12	19	52.80	50	20121012	8:43:13.000	8	30
1011	12	20	52.86	50	20121012	11:24:25.000	5	28
1011	12	21	62.93	60	20121012	12:29:17.000	9	28
1011	12	22	63.96	60	20121012	12:57:35.000	9	27
1011	12	23	73.20	70	20121012	12:58:57.000	9	30
1011	12	24	73.37	70	20121012	13:01:05.000	9	30
1011	12	25	76.40	70	20121012	13:01:35.000	8	30
1011	12	26	76.10	70	20121012	13:02:05.000	8	30
1011	12	27	73.20	70	20121012	15:07:04.000	6	25
1011	12	28	73.13	70	20121012	15:08:46.000	8	30
1011	12	29	78.17	70	20121012	15:09:16.000	9	30
1011	12	30	76.33	70	20121012	15:09:46.000	9	30
1011	12	31	63.23	60	20121012	15:14:47.000	8	30
1011	12	32	70.00	60	20121012	15:15:17.000	8	30
1011	12	33	63.67	60	20121012	15:16:33.000	10	30
1011	12	34	83.83	80	20121012	16:04:12.000	10	30
1011	12	35	64.20	60	20121012	16:05:39.000	10	30
1011	12	36	73.27	70	20121012	16:06:21.000	10	30
1011	12	37	78.40	70	20121012	16:06:51.000	10	30
1011	12	38	73.13	70	20121012	16:39:55.000	10	30
1011	12	39	73.27	70	20121012	16:41:46.000	11	30
1011	12	40	54.20	50	20121013	14:21:12.000	8	30
1011	12	41	53.57	50	20121013	17:12:40.000	7	30
1011	13	1	52.90	50	20121015	8:50:24.000	9	30
1011	13	2	64.50	60	20121015	8:51:03.000	9	30
1011	13	3	52.53	50	20121015	8:51:47.000	9	30
1011	13	4	54.87	50	20121015	11:27:52.000	7	30
1011	13	5	53.67	50	20121015	11:30:33.000	8	30
1011	13	6	53.53	50	20121015	12:31:27.000	8	30
1011	13	7	55.46	50	20121015	14:47:25.000	6	28
1011	13	8	63.63	60	20121015	14:51:23.000	10	30
1011	13	9	63.27	60	20121015	14:52:57.000	11	30
1011	13	10	73.39	70	20121015	14:57:54.000	9	28
1011	13	11	73.23	70	20121015	14:58:24.000	9	30
1011	13	12	73.63	70	20121015	14:58:54.000	9	30
1011	13	13	73.22	70	20121016	13:08:50.000	6	27
1011	13	14	73.77	70	20121016	13:09:20.000	7	30
1011	13	15	73.47	70	20121016	13:10:00.000	7	30
1011	13	16	73.33	70	20121016	13:10:30.000	6	30
1011	13	17	66.73	60	20121016	13:12:04.000	8	30
1011	13	18	68.86	60	20121016	13:12:34.000	8	29
1011	13	19	54.33	50	20121016	13:17:01.000	10	30
1011	13	20	56.30	50	20121016	13:17:31.000	9	30
1011	13	21	63.40	60	20121016	13:19:03.000	10	30
1011	13	22	70.47	60	20121016	13:19:33.000	9	30
1011	13	23	63.67	60	20121016	13:20:03.000	8	30
1011	13	24	65.30	60	20121016	13:21:37.000	7	30
1011	13	25	83.73	80	20121016	13:23:25.000	9	30
1011	13	26	52.63	50	20121016	16:32:22.000	8	30
1011	13	27	63.43	60	20121016	16:39:25.000	10	30
1011	13	28	65.90	60	20121016	16:39:55.000	10	30
1011	13	29	64.13	60	20121016	16:48:50.000	10	30
1011	13	30	65.23	60	20121016	16:49:20.000	10	30
1011	13	31	54.10	50	20121017	12:10:31.000	6	30
1011	13	32	64.07	60	20121017	12:12:38.000	9	30
1011	13	33	62.97	60	20121019	11:19:54.000	7	30
1011	13	34	63.40	60	20121019	11:20:45.000	9	30
1011	13	35	62.97	60	20121019	11:46:14.000	9	30
1011	13	36	83.80	80	20121019	11:49:12.000	9	30
1011	13	37	83.80	80	20121019	11:49:42.000	9	30
1011	13	38	83.87	80	20121019	11:52:13.000	8	30
1011	13	39	85.67	80	20121019	11:52:43.000	8	30
1011	13	40	83.93	80	20121019	15:02:46.000	10	30
1011	13	41	73.20	70	20121019	15:09:27.000	11	30
1011	13	42	62.97	60	20121021	9:33:03.000	5	30
1011	13	43	64.90	60	20121021	11:20:03.000	8	30
1011	13	44	63.13	60	20121021	11:20:49.000	7	30
1011	13	45	62.83	60	20121021	11:21:45.000	8	30
1011	13	46	65.83	60	20121021	11:22:15.000	10	30
[truncated: 122,375 more rows]
